# Supplementary material for: High-efficiency procedure to characterize, segment, and quantify complex multicellularity in raw micrographs in plants
Source: Plant Methods. 2020 Jul 28;16:100. doi: 10.1186/s13007-020-00642-0 (PMC7390866; doi:10.1186/s13007-020-00642-0)
Supplement: Supplementary file 7 — Additional file 7: Dataset S1. Parameter identification of Populus trichocarpa embryo cells by ImageJ and Imaris software. [file 13007_2020_642_MOESM7_ESM.xlsx]

## Sheet: Sheet1
Image J					Imaris
	Area (μm2)	Perimeter (μm)	Feret’s diameter (μm)		Area (μm2)
1	76.1045	26.755	9.608		42.2744
2	70.614	26.27	8.72		277.619
3	312.888	105.506	29.46		205.473
4	62.3152	26.664	9.904		134.461
5	80.562	28.49	9.836		127.428
6	197.311	76.473	20.272		134.537
7	70.4824	24.898	8.236		145.881
8	74.6994	26.558	9.413		270.662
9	119.517	41.365	13.079		26.7712
10	108.987	41.515	15.573		98.1612
11	91.7105	32.535	11.596		48.6269
12	133.941	50.987	17.923		168.644
13	195.2	61.515	19.307		262.419
14	90.2321	31.637	11.21		101.942
15	81.9541	27.977	9.738		74.2638
16	90.7457	31.259	10.423		134.839
17	79.8473	30.021	10.526		69.7262
18	95.7512	37.614	14.121		163.199
19	56.7797	22.369	7.81		56.4919
20	115.257	34.791	11.764		254.554
21	201.172	70.805	24.489		136.503
22	74.6607	29.659	11.356		54.2231
23	83.34	28.73	8.657		23.5194
24	84.9371	28.927	9.668		316.188
25	170.432	53.9	15.707		55.1306
26	98.1815	32.135	10.506		97.0269
27	107.122	36.158	12.722		170.232
28	91.5008	35.026	11.398		48.3244
29	101.544	39.584	13.289		56.1137
30	123.126	49.205	15.649		406.938
31	105.974	39.455	14.609		22.8388
32	85.7401	29.637	10.613		73.81
33	44.0675	18.815	5.882		73.4319
34	94.6681	31.237	11.431		109.807
35	120.509	39.071	13.8		104.816
36	107.785	38.399	12.162		64.2056
37	102.59	35.379	11.587		168.114
38	114.873	40.481	14.505		24.2
39	174.376	62.79	18.227		93.8506
40	77.2892	34.904	13.131		70.8606
41	108.716	36.648	11.473		65.8694
42	146.639	43.719	13.785		46.4337
43	47.2811	20.587	6.406		43.7112
44	80.4337	27.599	9.712		100.052
45	22.1708	11.456	4.511		213.565
46	77.892	27.78	8.523		162.14
47	97.3072	34.354	10.898		63.2225
48	53.7992	21.494	6.583		84.4731
49	83.0522	30.074	10.431		221.732
50	132.66	45.213	12.918		81.5237
51	122.897	39.508	13.63		100.884
52	31.869	14.92	5.727		51.7275
53	61.1593	24.301	8.368		56.1137
54	190.898	62.737	20.305		94.6069
55	18.1525	9.525	3.46		237.689
56	25.4298	13.116	5.052		67.6088
57	25.2055	13.735	5.052		98.6906
58	101.773	40.368	14.901		90.3719
59	75.631	28.49	10.137		78.4231
60	136.84	44.082	16.108		67.2306
61	43.799	19.29	6.935		129.319
62	65.5673	23.751	7.52		55.7356
63	203.507	73.228	21.935		82.9606
64	174.384	70.752	17.114		135.293
65	83.1281	29.727	9.933		26.3175
66	40.4217	17.539	6.583		62.6931
67	72.6403	25.011	7.881		71.0875
68	76.134	26.52	8.332		82.1287
69	94.7455	30.965	9.738		60.0463
70	35.0647	17.599	5.706		81.2212
71	132.216	39.568	11.699		73.7344
72	76.4257	30.059	9.69		159.72
73	84.0163	34.701	9.836		65.7181
74	70.0243	30.421	10.546		116.992
75	42.9519	18.233	6.26		291.005
76	107.389	39.402	10.615		44.9213
77	117.856	44.157	15.155		104.438
78	182.681	64.353	15.433		123.042
79	64.3123	24.701	8.24		67.3819
80	95.4354	34.498	12.286		35.9219
81	62.7803	28.421	10.257		103.984
82	110.977	36.029	12.256		46.4337
83	65.4251	25.667	8.025		40.0056
84	137.497	50.112	13.896		165.846
85	79.2838	27.396	8.594		70.5581
86	63.9091	23.857	8.917		147.696
87	64.3008	25.576	9.533		98.1612
88	25.2667	12.769	4.404		100.43
89	129.575	55.198	16.697		73.8856
90	94.0032	31.094	9.654		47.19
91	69.0123	29.071	10.658		23.3681
92	114.12	35.629	11.016		59.8194
93	26.2439	12.913	4.368		64.8106
94	40.652	20	7.988		67.9869
95	147.805	53.953	15.105		219.01
96	102.932	41.093	14.568		39.1737
97	23.2206	11.932	4.551		191.482
98	121.539	44.007	14.978		113.74
99	107.504	41.553	12.844		44.77
100	84.6764	29.168	8.81		59.3656
101	74.0486	26.702	9.473		201.919
102	48.3913	24.701	7.529		194.81
103	73.1726	26.452	8.465		162.14
104	76.6647	27.849	9.639		67.3819
105	103.483	37.373	10.967		94.6825
106	94.0202	42.194	13.564		80.7675
107	200.255	81.665	22.337		154.804
108	18.6462	10.384	3.322		87.6494
109	101.414	33.554	11.638		57.1725
110	50.2391	21.297	7.404		23.0656
111	130.61	56.435	13.152		62.8444
112	93.8352	31.094	10.287		80.3894
113	68.7909	26.323	8.765		80.8431
114	75.4065	35.795	9.947		44.6187
115	72.3425	27.305	9.33		45.2237
116	74.3541	27.177	9.103		55.66
117	138.887	45.657	15.71		74.4906
118	40.3921	18.437	6.183		29.5694
119	52.7979	23.063	8.341		48.1731
120	118.228	41.478	13.218		55.2062
121	73.9133	27.961	9.331		46.8875
122	102.822	38.633	13.569		75.1713
123	280.056	111.596	33.539		50.3663
124	146.33	41.787	13.362		88.1031
125	108.085	37.764	11.764		24.9563
126	164.039	65.741	14.53		109.959
127	196.753	65.454	18.839		92.565
128	102.129	33.735	10.721		88.33
129	115.986	37.23	12.787		56.9456
130	97.5093	35.651	11.818		260.377
131	111.8	35.41	11.854		208.12
132	90.9425	33.675	12.456		157.981
133	99.422	31.69	10.322		26.8469
134	31.5425	16.105	6.009		53.7694
135	82.919	38.24	14.894		136.806
136	34.459	16.12	5.609		51.9544
137	140.667	44.963	12.403		24.9563
138	216.374	84.709	20.486		104.438
139	119.969	40.331	13.024		37.9637
140	77.7821	40.587	15.205		51.8031
141	109.282	40.95	13.401		99.1444
142	155.807	55.394	20.343		85.9856
143	101.444	37.683	13.66		389.393
144	114.032	40.571	13.611		181.273
145	72.3145	26.105	8.311		55.8869
146	79.8657	33.479	12.987		61.4075
147	158.056	62.722	16.712		86.8175
148	109.278	43.047	16.435		51.8787
149	41.8538	19.396	7.545		215.077
150	89.1394	31.478	10.431		137.637
151	133.291	46.067	15.161		118.58
152	19.8872	10.694	4.061		172.123
153	75.542	31.35	11.431		52.4081
154	122.951	49.734	17.509		47.5681
155	160.645	47.311	13.152		514.25
156	139.836	52.519	19.534		119.261
157	136.05	61.228	22.838		49.3075
158	76.0596	28.912	9.798		43.7112
159	160.156	60.452	19.787		107.69
160	113.776	41.184	14.887		57.0212
161	59.7131	29.487	11.347		120.471
162	69.9122	28.014	8.579		23.4437
163	150.552	47.539	14.793		62.315
164	132.131	38.489	11.784		116.689
165	94.2105	47.055	17.041		120.093
166	50.5603	25.651	10.35		82.3556
167	114.354	42.55	13.908		71.6169
168	132.431	44.135	11.93		76.6081
169	24.8998	13.426	5.171		96.4219
170	216.206	82.149	23.438		111.849
171	124.647	52.769	13.999		95.8925
172	171.475	58.367	21.574		100.052
173	34.2291	17.177	6.644		105.799
174	26.5633	14.301	5.324		47.3412
175	56.8385	26.355	10.712		96.9513
176	101.489	46.761	12.844		47.3412
177	88.9584	32.278	10.506		85.5319
178	70.9814	30.678	12.07		57.0969
179	94.8475	37.305	11.769		96.5731
180	149.883	43.01	14.19		89.0862
181	72.019	26.43	8.976		49.4588
182	119.925	54.957	17.517		79.1037
183	117.895	52.64	20.635		41.5938
184	153.986	45.448	15.473		123.193
185	115.202	40.421	15.631		71.0119
186	90.6467	31.569	10.482		149.586
187	103.914	51.462	13.425		77.6669
188	45.8875	20.565	7.55		26.9225
189	112.179	42.7	15.844		42.2744
190	155.334	56.964	22.56		164.031
191	56.6597	29.109	7.634		83.5656
192	240.695	89.642	25.284		448.91
193	140	54.082	13.06		146.259
194	107.561	47.914	16.405		127.806
195	148.025	42.225	13.09		199.801
196	179.837	68.482	25.109		107.992
197	72.615	26.52	8.579		90.5231
198	151.147	55.401	15.707		125.386
199	160.817	60.887	19.627		92.9431
200	92.263	42.15	16.393		79.5575
201	131.878	44.519	13.8		97.405
202	116.169	51.515	15.418		92.1112
203	132.111	46.467	15.597		70.7094
204	238.171	78.382	30.056		175.45
205	62.6364	27.758	7.77		80.6162
206	123.424	52.05	19.032		254.327
207	40.4269	19.403	7.274		354.076
208	22.8004	12.898	4.061		246.008
209	30.5885	17.305	7.139		313.466
210	86.613	40.64	15.816		176.584
211	183.188	68.648	27.101		113.135
212	247.007	88.457	21.17		169.022
213	19.7428	10.656	3.46		161.308
214	187.684	62.843	17.899		24.3513
215	60.4575	24.535	9.317		66.3987
216	76.1773	28.671	10.46		116.084
217	170.661	58.864	19.099		50.5175
218	96.4956	37.652	12.264		90.3719
219	48.4949	20.453	7.224		279.586
220	119.585	35.561	11.074		220.749
221	219.873	69.702	27.178		237.765
222	32.1499	15.283	6.009		325.566
223	221.335	82.54	19.726		457.985
224	117.668	52.134	15.239		215.002
225	149.659	70.149	20.771		30.0987
226	84.8451	30.587	10.241		280.72
227	162.414	68.948	22.574		31.9894
228	112.487	34.097	11.846		32.2919
229	24.93	12.86	4.698		68.1381
230	195.518	76.254	17.038		167.434
231	112.461	51.462	19.452		169.022
232	145.716	56.029	13.22		99.9006
233	209.52	89.529	30.656		88.935
234	159.957	59.968	16.666		126.974
235	82.0037	34.829	12.403		33.5019
236	149.231	65.363	24.126		73.7344
237	220.508	79.455	21.919		79.4819
238	40.9702	21.184	8.414		118.58
239	26.1727	13.079	4.433		90.4475
240	128.164	37.924	11.93		125.689
241	195.39	53.688	15.91		138.016
242	176.584	55.741	18.84		82.2044
243	337.37	141.098	28.201		74.2638
244	134.566	52.278	20.406		181.727
245	223.21	83.356	30.707		135.671
246	134.24	47.386	17.506		129.848
247	190.295	71.462	27.97		150.947
248	133.697	48.202	17.339		99.6737
249	32.0672	15.864	6.266		217.044
250	98.2528	31.766	10.631		155.636
251	34.5316	16.452	5.75		154.653
252	134.974	49.055	13.611		177.794
253	125.716	38.73	13.007		158.132
254	125.363	53.725	20.092		74.1125
255	138.479	41.531	14.23		82.7338
256	97.917	33.81	12.617		91.1281
257	161.372	54.647	18.954		69.8019
258	25.1034	12.588	4.209		142.856
259	138.29	51.772	18.294		43.1062
260	79.372	31.35	11.616		120.244
261	147.079	65.31	26.063		178.551
262	132.585	42.375	13.217		125.235
263	192.998	77.704	23.746		33.1994
264	155.929	62.081	23.321		97.7831
265	127.75	38.489	12.129		59.3656
266	327.206	152.764	32.003		103.606
267	82.3742	37.674	13.999		82.28
268	122.657	36.248	12.188		99.9006
269	126.677	38.014	13.533		40.535
270	190.148	73.891	21.611		44.0894
271	108.143	43.794	16.217		145.578
272	112.604	34.279	10.925		243.966
273	91.8514	42.588	12.414		33.5775
274	44.4645	24.535	9.444		64.5837
275	55.2506	27.252	10.422		60.5756
276	140.224	59.614	23.779		84.7
277	155.508	51.959	19.185		43.6356
278	74.0062	26.964	8.442		95.6656
279	145.709	60.021	23.307		178.778
280	309.752	126.741	24.318		155.107
281	460.276	140.722	55.778		148.981
282	150.731	43.81	13.276		39.6275
283	228.134	75.56	29.802		152.233
284	70.4877	26.339	9.193		120.319
285	89.9727	36.889	11.704		456.397
286	152.708	62.715	25.327		283.064
287	148.698	70.699	29.146		108.976
288	59.1435	24.445	8.534		201.087
289	87.9037	37.139	13.377		49.61
290	128.642	46.542	16.908		43.4844
291	77.366	27.32	8.756		86.2881
292	300.035	134.718	34.313		119.109
293	47.2942	25.864	10.153		275.729
294	52.1981	24.867	9.533		130.377
295	81.8976	40.972	15.631		68.1381
296	121.745	39.855	14.78		72.8269
297	135.889	45.229	17.392		116.992
298	53.4076	22.022	7.133		126.672
299	441.732	128.797	40.666		55.7356
300	65.9233	24.301	8.459		79.255
301	63.5291	24.467	8.391		201.238
302	67.9614	30.528	9.273		85.6075
303	167.554	55.001	20.218		74.9444
304	21.622	11.66	4.035		82.5825
305	128.928	47.72	16.953		86.6662
306	87.7797	29.659	9.235		103.379
307	162.303	65.713	26.292		89.3131
308	67.2534	30.278	11.465		84.7756
309	45.1399	19.253	7.133		117.219
310	127.395	58.88	21.158		99.5981
311	151.981	54.716	15.349		116.009
312	115.706	42.466	14.19		142.024
313	58.4085	28.815	10.269		114.194
314	115.482	42.294	16.332		122.664
315	116.22	37.502	13.716		152.233
316	154.764	53.1	19.486		57.9288
317	142.836	44.882	15.55		284.728
318	171.764	57.448	21.984		74.0369
319	57.4151	21.237	7.064		270.964
320	40.4084	18.468	6.397		61.0294
321	148.841	60.165	22.674		23.4437
322	89.11	38.73	15.505		26.8469
323	43.4863	19.381	6.397		177.719
324	63.8781	26.927	8.249		259.999
325	175.567	63.356	21.579		145.351
326	30.2496	14.392	4.455		151.023
327	140.75	58.489	16.908		23.1412
328	385.467	131.723	51.931		68.5919
329	145.856	51.681	17.313		119.563
330	125.974	48.836	17.435		238.294
331	221.178	91.296	24.389		110.261
332	27.5104	13.298	4.511		102.926
333	200.809	76.751	19.48		127.05
334	71.0494	26.808	10.057		157.678
335	119.425	41.018	12.086		51.5763
336	142.493	52.519	14.359		98.3881
337	124.87	37.342	11.517		145.654
338	135.905	45.923	15.904		120.924
339	138.829	50.474	19.346		59.1388
340	225.277	94.799	23.321		82.5825
341	197.199	61.727	21.936		98.1612
342	132.771	47.214	15.561		101.111
343	40.051	23.81	7.89		85.8344
344	157.56	53.538	20.033		57.6262
345	242.748	85.475	20.015		192.541
346	156.599	50.865	16.832		92.4894
347	270.409	86.716	34.326		73.1294
348	110.162	33.985	11.846		109.883
349	38.8245	18.815	7.144		142.931
350	107.041	34.935	10.941		249.26
351	34.8683	16.361	5.404		33.1994
352	158.104	53.478	20.427		209.406
353	130.862	40.165	13.779		110.261
354	68.4241	33.297	11.048		114.194
355	182.78	61.409	23.055		45.375
356	31.521	15.72	5.609		86.0613
357	83.7895	28.965	9.631		119.639
358	149.064	48.089	17.01		48.5512
359	199.031	56.285	17.54		99.4469
360	165.649	52.209	18.456		133.478
361	383.795	135.28	33.988		164.409
362	189.228	63.975	23.321		46.8875
363	187.04	67.154	18.219		62.1638
364	277.76	104.525	28.693		150.494
365	130.839	58.398	20.142		55.2819
366	323.628	114.118	23.051		178.626
367	153.112	49.38	18.044		80.3894
368	180.362	65.129	23.645		88.935
369	405.593	148.622	32.583		98.9175
370	102.072	36.104	12.255		36.3
371	299.24	98.857	24.722		68.6675
372	267.99	104.027	26.164		101.942
373	259.829	84.987	18.761		72.7512
374	114.291	43.569	15.804		116.387
375	377.598	108.948	22.593		172.576
376	212.209	57.454	18.294		132.873
377	95.9068	32.006	11.312		49.0806
378	140.18	49.69	15.895		181.651
379	244.744	70.768	19.226		53.6938
380	85.0569	31.653	11.501		42.955
381	225.039	96.66	21.795		42.8038
382	69.6691	26.777	8.523		105.346
383	180.516	54.769	18.916		58.8362
384	150.012	50.549	17.297		54.9794
385	185.5	68.548	24.505		91.5819
386	202.485	62.534	21.151		67.9112
387	165.51	54.46	19.74		59.3656
388	58.4015	22.935	7.351		65.5669
389	183.428	71.19	27.099		87.8762
390	101.696	35.667	11.423		60.4244
391	423.043	128.804	26.784		182.937
392	157.311	45.832	13.746		81.8263
393	20.1791	10.347	3.668		59.5169
394	134.88	57.289	21.931		159.417
395	178.129	75.272	22.869		164.862
396	107.961	37.614	13.908		35.9219
397	320.04	119.129	20.018		31.9138
398	69.184	25.87	8.537		44.9213
399	195.4	64.948	22.42		32.8969
400	126.417	37.63	12.746		28.5106
401	259.887	86.744	22.395		116.084
402	110.687	41.644	14.263		55.2062
403	197.465	72.503	26.919		113.967
404	148.957	51.856	20.199		97.4806
405	295.313	88.782	20.058		55.66
406	155.893	64.3	21.975		109.732
407	250.953	107.294	20.834		26.62
408	139.338	46.814	12.839		88.7837
409	172.652	52.053	16.265		136.276
410	226.673	82.171	30.934		40.0812
411	153.833	44.557	12.902		95.2875
412	145.722	46.845	13.614		118.202
413	102.53	36.051	12.787		114.421
414	77.1072	31.744	12.624		48.4756
415	220.235	77.016	26.186		78.8012
416	51.6689	21.863	7.18		39.6275
417	146.195	52.181	21.04		55.7356
418	121.046	48.489	18.711		97.5562
419	56.4052	21.344	7.52		80.7675
420	202.641	74.753	27.956		89.9937
421	67.3949	26.483	9.316		38.2662
422	191.14	66.882	17.054		117.446
423	95.3706	39.402	13.826		219.615
424	165.949	66.548	22.709		104.438
425	171.005	50.271	17.313		120.697
426	188.595	60.799	20.46		64.2812
427	47.0774	21.388	7.43		88.33
428	152.852	41.003	13.362		197.306
429	273.341	116.578	26.314		63.8275
430	166.91	60.896	22.96		75.625
431	156.51	49.968	18.712		308.172
432	144.834	59.108	13.716		26.9981
433	68.9077	24.129	8.361		101.489
434	69.4624	32.438	10.408		64.735
435	37.2011	18.837	5.979		77.9694
436	249.473	73.19	20.898		110.261
437	169.748	56.173	21.957		93.2456
438	201.891	56.957	14.555		80.2381
439	53.3681	27.977	11.467		102.169
440	67.0939	31.003	11.02		94.7581
441	115.477	36.286	12.662		79.86
442	99.0151	37.417	13.592		120.093
443	162.373	47.977	16.689		94.6069
444	136.397	54.994	21.607		69.1969
445	46.224	20.4	7.569		89.6912
446	83.1945	28.415	9.412		111.244
447	78.3068	40.346	16.092		55.2819
448	175.079	61.968	20.911		65.945
449	155.006	49.824	17.125		81.675
450	51.122	24.61	9.249		61.9369
451	57.9537	21.909	7.775		47.0388
452	161.588	58.073	21.064		79.255
453	127.329	50.762	20.061		93.3212
454	239.625	80.255	24.612		67.0037
455	29.6911	17.977	7.133		93.6994
456	194.365	72.218	16.385		63.6006
457	29.0852	15.154	5.8		63.2981
458	105.839	47.123	17.795		43.7112
459	106.983	44.007	17.118		124.176
460	173.346	64.3	26.209		42.6525
461	257.322	79.78	18.331		71.0875
462	97.1803	41.531	15.126		54.9037
463	33.1042	17.214	5.592		58.685
464	126.744	58.692	23.117		138.016
465	140.28	50.927	19.545		64.4325
466	218.569	61.793	21.365		56.4919
467	89.7243	30.731	10.441		50.8956
468	69.6388	25.336	7.881		64.13
469	33.822	18.89	7.404		211.221
470	70.1704	24.898	8.046		59.0631
471	152.882	52.775	17.125		150.494
472	56.3534	26.498	11.598		75.3981
473	298.083	102.774	40.64		43.56
474	23.4319	12.113	4.856		60.1975
475	146.46	59.696	21.848		73.4319
476	25.1419	14.883	5.164		69.7262
477	199.945	70.58	22.078		55.2062
478	109.783	34.301	11.065		73.6587
479	50.6269	23.713	9.235		199.045
480	78.0715	28.655	8.521		102.094
481	21.5988	11.366	4.36		89.0106
482	31.4219	17.743	6.854		39.4763
483	115.982	57.651	22.817		185.659
484	181.082	64.21	24.587		80.9944
485	20.1241	10.747	3.945		35.6194
486	84.2375	39.365	15.949		239.656
487	75.9415	29.705	10.721		151.855
488	36.3864	16.958	5.484		137.562
489	99.3321	38.527	13.426		89.3888
490	200.99	65.085	16.917		94.2287
491	145.96	60.49	24.093		106.707
492	87.4549	32.263	10.631		65.1131
493	61.7239	28.143	11.143		102.396
494	98.0694	32.528	11.349		144.217
495	156.321	63.266	23.702		93.5481
496	67.6673	26.361	8.041		82.5069
497	26.6755	12.785	4.36		96.5731
498	254.77	91.574	34.461		81.4481
499	135.774	61.365	16.083		102.169
500	63.9532	26.414	7.965		119.412
501	171.685	72.709	24.676		47.5681
502	102.653	40.437	15.738		125.916
503	67.4129	24.913	8.311		182.029
504	91.4613	39.931	12.043		96.4219
505	186.25	67.357	14.552		126.899
506	93.9475	34.845	11.707		78.1962
507	189.497	65.379	19.59		32.065
508	267.511	127.084	29.311		74.3394
509	106.184	49.893	18.125		190.575
510	95.3836	41.622	17.715		84.1706
511	122.623	35.742	11.716		47.4169
512	47.9425	22.385	6.48		82.0531
513	86.788	40.24	11.321		148.83
514	121.259	46.867	18.978		101.035
515	170.517	49.84	15.665		42.8794
516	35.1559	17.743	6.873		102.85
517	110.986	37.086	12.947		82.0531
518	102.984	35.682	13.666		28.6619
519	139.659	47.705	18.146		84.9269
520	22.72	11.51	4.498		65.8694
521	23.3778	12.716	4.779		136.049
522	87.7155	34.195	11.548		93.2456
523	179.404	54.798	20.912		211.221
524	146.708	51.931	18.117		188.76
525	178.199	53.447	17.392		45.7531
526	101.496	35.735	13.722		250.394
527	27.7511	13.207	4.431		129.319
528	180.201	65.576	22.792		373.058
529	66.1121	23.857	8.294		81.5237
530	25.2156	12.822	4.511		227.329
531	77.636	26.92	9.141		137.411
532	55.8189	24.263	9.383		269.452
533	70.1999	35.123	13.533		38.0394
534	127.916	52.006	20.12		48.1731
535	124.236	54.663	18.419		122.134
536	25.5753	12.951	4.511		76.6081
537	221.952	99.589	25.612		121
538	38.9722	17.124	5.371		81.07
539	301.383	131.242	27.359		67.6844
540	119.448	43.116	15.446		86.8931
541	192.642	59.364	15.415		95.6656
542	43.6542	21.094	6.316		37.2075
543	43.8045	20.565	7.682		91.355
544	175.158	53.244	15.085		97.4806
545	163.638	60.865	18.367		164.257
546	248.761	98.444	39.505		44.165
547	142.673	58.164	16.602		33.7287
548	99.2223	30.431	10.45		121.151
549	141.638	45.176	16.686		134.31
550	120.177	47.342	11.753		183.92
551	163.437	45.757	14.19		98.615
552	90.3418	31.206	10.624		170.912
553	79.4319	28.633	9.835		97.7831
554	59.1707	29.199	11.587		89.7669
555	96.4661	38.127	13.024		93.9262
556	46.8725	23.735	8.594		246.689
557	194.479	53.41	18.131		131.663
558	69.8307	25.539	8.03		64.6594
559	19.7798	11.366	4.569		74.415
560	58.4038	29.456	10.775		129.092
561	206.795	73.197	18.131		79.7844
562	152.718	62.3	22.502		92.7163
563	149.401	64.647	23.097		60.4244
564	106.421	44.919	13.564		28.1325
565	187.925	76.269	28.073		133.932
566	30.8276	16.052	4.856		86.8175
567	49.3786	22.422	7.733		164.409
568	64.5893	27.161	8.858		88.2544
569	57.8621	28.837	11.362		152.611
570	100.877	39.199	15.39		98.4637
571	112.082	40.212	15.949		226.194
572	86.2346	33.682	9.235		83.1875
573	169.745	53.003	19.939		239.656
574	156.154	47.945	18.111		166.602
575	166.467	75.491	27.811		174.845
576	191.043	58.723	16.539		78.9525
577	220.174	85.975	26.589		141.267
578	158.608	45.357	14.256		98.3125
579	90.8719	29.993	11.051		81.2969
580	126.985	48.067	17.901		41.8963
581	183.136	68.239	21.587		83.4144
582	196.489	56.338	20.111		137.789
583	52.5349	29.343	12.255		150.721
584	60.302	30.64	9.786		60.8781
585	143.794	63.115	23.475		60.1975
586	72.7588	29.946	11.077		106.329
587	182.034	76.398	30.172		61.6344
588	110.332	39.29	14.407		62.8444
589	134.779	45.185	16.283		71.9194
590	18.9774	10.528	4.152		89.0862
591	77.0897	29.999	9.915		64.0544
592	178.047	73.772	23.896		60.1975
593	82.4851	32.897	11.412		85.3806
594	72.8114	26.248	9.078		140.36
595	243.091	87.213	32.008		249.033
596	147.69	52.097	19.821		83.9437
597	159.154	75.078	14.034		84.1706
598	91.9187	31.259	10.322		223.85
599	89.3585	44.225	15.904		50.9712
600	82.5607	31.169	11.769		149.586
601	76.397	26.98	8.582		243.437
602	97.9911	37.827	13.339		119.336
603	49.3638	20.716	6.312		101.337
604	59.4238	22.506	8.442		125.084
605	164.086	50.308	18.519		151.023
606	102.324	35.138	11.846		88.4056
607	164.274	45.645	15.895		49.3831
608	34.9982	17.124	5.955		121.907
609	147.802	59.862	21.896		86.515
610	75.3221	28.437	9.48		169.702
611	221.183	76.051	24.361		56.87
612	286.306	106.532	25.493		143.082
613	69.3889	26.083	8.858		91.8844
614	30.2945	15.955	6.565		120.773
615	91.4685	42.165	17.237		233.606
616	255.612	85.997	18.704		252.739
617	130.548	50.587	19.021		210.616
618	95.3139	31.863	10.671		115.404
619	144.141	54.265	16.48		288.131
620	152.188	60.64	21.14		74.8687
621	127.201	57.183	18.287		87.6494
622	150.778	62.428	23.724		87.12
623	106.085	36.686	14.011		405.35
624	111.415	40.068	16.235		75.2469
625	160.925	60.768	21.587		147.015
626	51.6722	22.694	8.444		92.9431
627	49.5016	20.822	6.465		218.632
628	101.039	34.241	12.839		40.6106
629	151.637	50.437	16.167		308.399
630	53.4122	25.064	9.888		227.404
631	121.829	40.896	14.644		179.836
632	102.244	33.713	11.501		132.041
633	182.35	64.872	22.146		97.4806
634	210.308	74.315	19.96		140.738
635	65.0467	26.739	9.758		95.0606
636	118.004	50.79	16.686		89.0862
637	69.5398	30.656	10.19		87.4981
638	100.194	34.807	11.547		25.3344
639	112.517	38.89	14.19		118.278
640	230.831	81.649	22.07		210.843
641	34.4589	19.343	7.682		213.792
642	19.1969	10.513	3.231		108.295
643	82.4911	34.007	9.192		107.388
644	164.199	67.779	26.578		130.982
645	278.4	94.797	33.605		100.808
646	63.8659	23.713	7.965		230.808
647	70.7811	32.347	13.585		71.6925
648	157.636	62.362	25.493		90.2206
649	138.554	56.542	22.007		87.4981
650	27.1993	15.011	5.75		156.241
651	137.486	49.146	18.615		83.5656
652	88.8477	33.169	12.085		366.479
653	144.17	49.499	16.628		287.148
654	98.3958	38.746	12.058		295.467
655	234.811	77.823	27.482		324.809
656	34.7621	16.777	6.27		277.09
657	190.549	56.022	21.607		295.164
658	197.672	54.172	18.509		210.767
659	51.1257	22.679	8.459		26.62
660	80.1342	35.214	12.286		177.038
661	40.7077	21.019	8.736		34.7119
662	158.315	48.483	18.164		146.486
663	108.147	38.346	13.218		175.677
664	65.7361	25.667	8.954		121.756
665	99.9868	32.106	12.376		156.619
666	188.643	80.708	28.595		103.304
667	197.077	60.105	22.07		130.075
668	103.549	47.811	19.329		198.213
669	232.767	74.391	27.131		118.807
670	90.2396	36.542	13.815		163.047
671	54.3972	21.494	7.77		80.3137
672	121.651	46.911	16.684		88.0275
673	140.914	50.512	18.491		84.4731
674	128.421	51.584	18.725		60.9537
675	95.84	34.92	11.971		70.3312
676	153.509	58.12	23.397		72.8269
677	70.7717	29.909	11.439		82.4312
678	182.75	64.941	19.883		77.8937
679	194.593	65.1	24.884		76.7594
680	230.536	97.279	22.694		107.236
681	187.804	77.613	20.208		57.0212
682	123.708	46.467	17.694		45.4506
683	167.236	51.018	19.089		50.7444
684	135.54	45.826	17.863		256.898
685	169.398	57.395	20.872		185.886
686	184.17	77.341	22.217		178.551
687	171.312	62.919	25.16		90.9769
688	217.353	92.24	26.989		177.946
689	240.068	98.663	28.694		178.702
690	87.5918	28.446	10.422		115.782
691	51.5242	21.494	6.81		175.148
692	238.793	66.338	20.229		286.846
693	231.625	80.105	32.787		123.874
694	29.8898	17.486	5.488		128.26
695	21.4117	11.019	3.652		87.725
696	49.5992	27.674	9.758		75.3981
697	68.1804	25.448	9.235		188.533
698	107.989	42.663	15.811		202.221
699	211.612	62.059	21.76		136.579
700	116.39	45.773	15.69		160.854
701	169.183	73.252	19.666		259.091
702	191.681	61.221	24.021		163.199
703	226.881	70.489	21.483		176.055
704	99.0869	35.373	13.764		97.8588
705	160.928	64.95	26.314		113.059
706	121.572	52.172	20.142		60.7269
707	150.164	63.153	14.644		40.1569
708	107.558	33.344	12.587		178.475
709	288.445	94.918	31.5		237.236
710	167.433	65.976	22.264		55.9625
711	80.4437	38.399	12.821		155.334
712	283.381	128.85	23.033		247.672
713	273.027	109.135	20.847		234.135
714	169.25	56.913	23.049		140.889
715	37.8967	18.709	7.396		136.125
716	205.825	84.956	31.913		108.597
717	72.5442	26.724	10.436		102.321
718	216.715	70.368	20.63		111.093
719	139.128	51.478	19.446		116.236
720	133.848	50.934	15.24		49.005
721	224.162	80.111	25.747		119.261
722	164.706	59.311	21.526		136.579
723	88.4779	36.973	14.562		59.5925
724	33.2363	17.721	6.464		153.972
725	61.2598	23.826	8.391		42.1987
726	22.7781	12.807	4.111		131.588
727	68	28.09	10.172		41.745
728	224.141	89.229	23.764		249.638
729	157.261	46.807	15.854		122.815
730	59.8763	23.351	8.183		82.5825
731	215.45	80.186	20.393		341.069
732	257.879	96.231	20.619		230.656
733	142.183	56.738	21.891		209.028
734	167.669	52.64	15.755		113.74
735	183.082	62.249	25.181		68.1381
736	194.574	77.885	18.183		149.737
737	47.2933	21.131	8.123		138.394
738	79.5849	29.193	10.204		142.251
739	42.8644	20.928	8.193		140.662
740	107.227	49.13	18.895		144.519
741	107.777	35.667	11.672		145.276
742	124.802	39.002	13.348		123.496
743	116.791	49.765	13.511		183.618
744	115.086	44.807	15.949		193.676
745	101.633	36.889	10.439		115.026
746	207.582	99.107	24.973		212.884
747	42.9666	18.852	6.741		96.0438
748	64.2303	23.901	8.482		139.982
749	62.1087	29.599	7.988		40.2325
750	120.633	42.61	15.972		225.136
751	106.938	45.538	16.602		191.936
752	156.861	59.63	21.765		130.377
753	227.93	60.505	19.014		127.579
754	37.2134	20.928	6.655		163.047
755	237.921	106.422	25.568		195.188
756	96.8864	31.268	10.739		138.318
757	20.2433	11.041	4.316		101.716
758	22.4708	12.626	5.09		183.996
759	147.974	52.775	19.519		23.2925
760	147.832	44.526	14.276		144.368
761	96.7724	36.558	13.437		176.584
762	71.5294	40.768	9.499		174.391
763	21.9627	12.769	4.506		180.139
764	137.575	57.908	22.074		191.785
765	112.999	35.651	10.866		139.906
766	114.868	41.969	15.904		159.493
767	302.252	129.038	32.874		214.699
768	307.595	105.984	23.184		135.596
769	42.4519	19.893	6.137		124.932
770	19.6877	11.019	4.498		167.358
771	168.782	70.752	16.153		137.108
772	95.7426	41.622	14.33		164.711
773	84.664	34.61	11.987		140.436
774	67.9396	27.252	8.91		95.59
775	203.033	60.414	24.896		174.845
776	102.377	45.547	19.787		92.1112
777	49.5837	23.169	8.566		135.974
778	81.3901	30.747	10.684		91.6575
779	57.2934	21.788	7.94		105.648
780	317.774	116.337	25.742		76.835
781	139.945	56.195	22.762		105.27
782	24.5339	13.863	4.915		127.655
783	341.605	117.891	43.243		113.664
784	70.2557	30.709	11.554		234.816
785	123.906	58.405	20.771		137.335
786	224.602	57.539	20.401		220.371
787	87.622	41.6	15.949		250.092
788	71.3102	25.314	8.24		104.362
789	86.2681	37.667	12.655		158.812
790	182.521	49.387	14.887		50.3663
791	19.3319	11.003	4.249		71.995
792	314.236	122.805	45.547		204.263
793	122.702	49.155	20.427		119.185
794	168.762	54.807	20.258		125.235
795	146.79	57.961	13.469		150.494
796	174.552	57.401	16.987		169.022
797	50.5108	20.806	7.248		215.153
798	161.929	45.72	13.992		157.678
799	98.4695	33.425	10.245		146.713
800	118.39	50.074	20.161		164.862
801	78.4637	27.999	10.403		225.06
802	157.96	62.059	15.69		165.997
803	285.75	103.139	30.987		87.3469
804	194.467	80.768	24.497		169.4
805	117.035	50.837	14.174		118.656
806	44.6611	20.837	8.418		144.973
807	63.8496	23.682	8.604		156.014
808	163.967	50.308	18.696		173.559
809	77.2752	26.514	9.19		165.014
810	158.176	51.931	19.346		132.571
811	304.418	95.363	22.827		187.323
812	189.024	53.984	20.866		154.048
813	104.902	37.139	14.602		130.604
814	120.247	45.222	16.872		161.762
815	64.7015	32.625	9.48		164.182
816	175.642	50.633	18.219		47.0388
817	70.388	31.29	11.712		199.272
818	21.1378	11.766	4.569		139.982
819	26.0774	12.988	4.511		211.069
820	223.57	83.559	19.939		171.744
821	75.443	28.18	9.511		105.27
822	174.518	52.844	17.517		91.96
823	191.822	58.383	16.749		109.656
824	108.744	36.964	11.978		114.421
825	146.532	57.523	21.037		66.1719
826	134.459	44.203	16.902		119.412
827	253.759	92.693	35.697		67.0794
828	69.4929	24.763	8.537		158.661
829	160.751	57.908	21.76		60.7269
830	102.57	37.758	12.587		149.132
831	17.7021	9.547	3.186		55.2062
832	28.8259	14.973	5.708		46.2825
833	257.087	93.393	24.808		68.97
834	90.1082	40.474	9.48		146.259
835	41.8515	22.875	9.565		97.0269
836	201.52	56.248	20.061		46.4337
837	49.2362	26.474	7.339		95.5144
838	173.839	52.119	18.131		68.2894
839	22.2829	12.113	4.455		56.4162
840	107.327	38.12	13.024		312.936
841	115.903	49.192	20.486		46.9631
842	66.971	24.61	8.113		87.9519
843	73.7338	31.856	8.929		26.6956
844	22.5623	12.641	4.357		131.814
845	189.224	69.589	24.808		76.0031
846	154.462	61.358	23.278		67.3819
847	101.62	36.014	12.839		281.174
848	156.197	56.707	20.07		91.0525
849	129.834	56.557	17.676		140.814
850	166.607	46.151	15.369		95.7412
851	47.2863	19.781	6.266		125.311
852	175.724	49.296	16.832		133.1
853	105.357	36.808	13.709		75.2469
854	60.8227	23.729	8.17		116.992
855	79.991	33.41	10.585		89.3131
856	92.8301	31.297	9.786		120.622
857	141.433	55.976	20.013		121.378
858	178.602	58.692	19.462		127.126
859	223.339	62.203	20.847		83.4144
860	28.391	13.57	4.834		137.259
861	36.2565	17.705	6.465		46.2069
862	181.919	70.324	26.057		50.215
863	200.798	92.249	24.826		92.3381
864	149.51	50.09	20.154		44.77
865	168.947	46.882	16.587		41.8963
866	22.5196	12.332	4.299		121.907
867	185.788	51.365	17.294		113.362
868	85.4834	28.408	10.125		71.8438
869	43.8493	20.581	7.248		77.3644
870	208.904	85.409	26.09		147.771
871	85.6993	32.331	11.517		149.132
872	34.9681	15.517	5.468		53.6938
873	270.375	88.035	17.714		31.7625
874	69.553	29.69	11.21		68.365
875	58.8364	25.848	9.591		66.3987
876	81.2269	28.633	9.654		45.98
877	219.643	92.012	20.844		91.96
878	137.947	64.013	22.367		33.1238
879	134.661	42.406	12.947		70.6337
880	24.3164	12.038	4.569		109.051
881	50.8681	20.437	6.873		45.2237
882	134.326	45.298	16.678		109.203
883	135.202	54.535	17.661		41.2156
884	44.1023	25.011	9.773		29.4937
885	180.493	83.334	18.754		55.5844
886	130.677	44.738	14.886		48.7781
887	97.7011	46.407	19.235		81.7506
888	82.7124	38.008	15.757		175.45
889	113.162	50.196	19.627		22.99
890	103.556	37.614	14.489		23.1412
891	51.9947	25.539	9.055		178.172
892	197.634	60.036	22.13		118.051
893	132.753	42.891	16.764		110.639
894	85.0687	29.599	11.004		269.83
895	74.8162	26.114	9.409		114.799
896	256.36	104.215	28.719		62.7687
897	78.7702	33.244	13.045		40.2325
898	97.8219	35.063	11.12		49.5344
899	103.566	51.471	21.121		63.3738
900	115.726	54.36	19.067		32.5187
901	218.183	59.139	18.885		143.082
902	106.873	36.942	11.493		68.5162
903	233.038	100.714	26.822		67.6088
904	55.3878	22.716	7.781		104.287
905	107.441	47.011	18.754		68.5162
906	119.657	47.826	19.634		56.87
907	187.521	56.142	19.784		147.696
908	83.3075	30.565	10.182		93.6994
909	104.59	47.433	13.131		44.6944
910	115.639	47.811	17.125		36.3
911	172.725	59.108	16		35.5437
912	142.267	57.373	22.967		122.286
913	97.2832	48.074	11.501		71.6169
914	99.343	41.04	15.854		106.556
915	96.2232	34.754	13.722		87.725
916	138.288	39.524	13.569		154.804
917	132.203	46.648	17.241		120.849
918	67.9606	29.312	10.344		405.426
919	59.2148	22.106	7.861		223.094
920	212.403	82.134	30.934		29.9475
921	117.74	47.917	18.852		42.6525
922	141.992	60.752	22.619		62.2394
923	123.572	57.983	12.957		181.576
924	205.043	59.455	20.702		54.5256
925	76.6578	32.006	12.448		64.2056
926	125.397	43.585	15.902		50.8956
927	244.275	95.969	24.231		28.5106
928	179.384	54.119	18.163		74.5662
929	47.6795	22.625	6.963		29.9475
930	147.426	42.778	15.919		132.797
931	102.318	40.271	12.734		285.863
932	241.105	94.322	28.994		161.459
933	212.377	76.957	17.645		233.832
934	145.316	60.602	18.961		108.749
935	32.8549	17.833	7.139		122.891
936	114.449	37.577	12.823		69.575
937	105.738	33.472	12.255		221.506
938	114.186	40.671	14.754		65.5669
939	88.3879	37.033	11.861		155.561
940	212.956	80.073	30.416		71.995
941	200.03	71.455	21.885		68.4406
942	174.085	71.59	22.275		158.964
943	124.799	50.437	20.289		152.46
944	130.445	50.784	19.705		30.4012
945	82.2584	40.218	16.147		42.5012
946	26.1493	12.951	4.834		97.8588
947	149.876	51.274	19.546		190.046
948	137.042	48.105	18.998		98.01
949	52.6771	24.867	7.478		153.972
950	139.83	48.942	18.683		155.031
951	69.7922	28.014	10.114		272.401
952	173.453	71.546	27.359		175.526
953	220.677	77.817	31.002		84.4731
954	153.018	64.428	20.343		175.752
955	49.3926	24.882	7.769		158.359
956	81.9728	32.466	10.967		165.77
957	173.167	68.564	27.099		524.989
958	135.358	50.18	17.941		23.2925
959	149.181	56.632	20.355		250.092
960	69.7998	32.716	9.31		108.749
961	131.859	52.203	20.464		189.062
962	187.233	74.375	17.211		107.009
963	71.5487	29.199	9.986		186.491
964	152.166	66.829	24.599		145.049
965	186.293	75.953	19.655		46.585
966	115.652	48.852	19.089		128.26
967	176.556	70.821	18.219		188.76
968	75.1807	25.639	9.232		122.815
969	168.778	70.271	27.842		192.844
970	158.864	63.712	22.574		105.043
971	240.482	75.335	24.231		77.1375
972	204.658	71.59	27.352		115.479
973	79.7521	30.187	9.619		165.014
974	61.6173	30.731	9.619		96.9513
975	27.286	15.63	6.258		205.851
976	137.001	45.992	15.975		105.875
977	198.29	66.36	23.984		123.496
978	192.404	73.84	29.139		120.546
979	174.989	51.696	18.389		133.856
980	43.0979	18.143	6.066		247.899
981	126.904	62.443	14.978		489.596
982	136.63	50.09	19.089		126.369
983	150.814	54.61	15.649		120.244
984	167.582	50.474	16.689		107.236
985	70.6656	31.872	13.774		149.813
986	174.095	65.447	23.763		189.138
987	98.7874	39.268	15.499		62.4662
988	68.335	28.09	10.301		111.849
989	140.489	47.773	18.204		231.412
990	150.115	66.632	16.068		199.574
991	155.702	59.199	21.683		125.916
992	85.9807	37.999	10.911		328.515
993	201.032	73.221	27.748		109.505
994	54.586	21.05	7.563		138.923
995	128.736	50.187	14.265		59.2144
996	32.2932	18.874	6.655		144.368
997	91.1149	33.863	12.037		66.7769
998	174.406	49.093	14.957		206.078
999	132.829	42.581	15.848		83.8681
1000	111.264	34.482	10.925		45.6019
1001	256.003	64.769	22.165		62.6931
1002	153.464	53.463	19.089		62.7687
1003	249.677	92.684	21.423		92.7919
1004	111.582	47.342	14.396		188.987
1005	124.774	47.048	15.762		62.6931
1006	210.649	81.355	24.919		139.906
1007	79.5763	37.161	13.746		80.6919
1008	51.1955	20.265	7.512		119.941
1009	154.04	49.946	19.2		103.682
1010	46.8431	24.007	8.418		183.693
1011	23.0876	12.732	4.859		134.764
1012	204.641	100.97	24.54		117.975
1013	203.432	60.021	20.985		120.017
1014	34.2794	18.468	7.885		133.856
1015	21.1709	11.313	4.111		163.501
1016	35.034	20.89	8.594		90.2206
1017	213.304	76.473	16.653		217.649
1018	93.0282	43.954	17.386		43.9381
1019	80.7959	33.403	12.869		129.092
1020	120.492	46.111	14.276		97.8588
1021	185.719	54.241	16.591		121
1022	96.2976	30.612	10.859		85.91
1023	243.151	86.375	26.645		115.706
1024	94.3274	38.158	14.162		114.496
1025	106.442	53.094	20.609		162.972
1026	83.036	44.61	15.579		177.114
1027	176.633	64.913	26.397		147.696
1028	123.71	44.369	16.05		139.604
1029	46.6633	25.011	9.235		170.081
1030	251.982	109.688	24.722		171.139
1031	164.2	74.3	18.896		110.791
1032	104.028	33.078	10.941		182.483
1033	33.2735	15.245	5.201		209.103
1034	155.295	56.013	19.183		50.2906
1035	213.378	64.172	24.369		130.453
1036	211.925	66.904	25.764		165.392
1037	128.116	44.701	16.789		147.242
1038	97.8759	46.173	13.185		59.9706
1039	206.635	83.553	27.848		24.2756
1040	129.978	65.01	19.895		55.8869
1041	144.14	71.871	16.757		107.766
1042	38.1087	17.049	6.042		165.846
1043	127.388	42.097	14.444		74.7931
1044	97.6747	45.079	18.57		175.299
1045	200.768	86.572	34.789		62.92
1046	43.2319	20.143	6.704		50.8956
1047	78.3795	28.505	9.65		184.222
1048	214.639	68.126	19.787		128.336
1049	246.879	94.012	21.638		133.1
1050	171.775	74.694	19.869		114.118
1051	84.7194	29.478	9.962		112.076
1052	151.587	58.52	23.44		154.956
1053	57.2493	22.491	8.758		129.394
1054	129.558	41.206	12.662		108.749
1055	230.592	58.611	18.754		178.399
1056	110.895	39.962	15.239		111.849
1057	183.298	59.524	22.312		121.454
1058	121.808	44.913	17.132		176.433
1059	149.636	54.294	20.229		142.251
1060	100.365	43.244	15.311		190.046
1061	256.974	78.61	24.923		126.748
1062	64.3099	32.913	12.787		171.215
1063	95.3357	36.189	13.722		28.5106
1064	166.033	54.807	21.979		204.188
1065	62.2594	24.098	8.375		109.883
1066	62.6241	22.997	8.113		166.98
1067	100.733	35.479	12.324		146.032
1068	85.5398	30.256	9.57		90.5231
1069	77.6349	28.393	10.523		174.694
1070	110.233	45.66	18.013		85.1538
1071	35.9678	19.546	7.224		121.907
1072	142.613	60.346	19.939		112.076
1073	122.447	55.313	23.291		129.016
1074	57.6176	27.102	9.87		167.887
1075	158.484	60.934	15.664		151.855
1076	215.222	88.851	26.281		79.7087
1077	214.969	70.774	20.006		157.451
1078	61.8526	23.932	8.917		185.281
1079	236.912	82.165	32.327		163.047
1080	140.763	41.115	12.388		120.471
1081	44.8042	22.844	8.821		218.481
1082	127.598	48.52	19.089		104.136
1083	140.817	63.44	19.724		149.511
1084	106.968	32.816	12.106		341.598
1085	25.3129	14.573	5.488		126.369
1086	136.947	60.224	17.832		86.515
1087	198.476	78.548	21.717		178.172
1088	131.679	53.041	14.19		270.435
1089	33.3965	18.415	7.588		44.77
1090	98.3356	37.502	13.484		143.082
1091	40.3635	18.415	6.718		156.09
1092	235.356	90.655	19.999		161.081
1093	319.716	118.494	27.331		43.56
1094	81.4536	32.822	10.976		50.5175
1095	189.32	58.761	18.019		276.712
1096	156.739	55.779	20.794		44.9969
1097	46.837	30.89	12.624		97.8588
1098	254.719	90.467	29.366		38.9469
1099	81.7633	32.581	13.722		85.305
1100	172.789	84.903	19.724		47.5681
1101	45.6182	24.354	8.471		58.5337
1102	39.322	20.8	8.996		46.4337
1103	199.962	80.777	32.933		165.089
1104	323.749	128.612	27.037		26.3931
1105	54.7935	22.535	8.123		48.7025
1106	204.132	97.153	21.634		129.243
1107	68.5466	25.932	9.875		96.8
1108	39.4148	17.796	5.882		25.2587
1109	21.4325	11.275	4.111		80.2381
1110	347.992	131.22	30.788		154.653
1111	264.469	97.138	22.976		96.2706
1112	217.811	83.402	27.842		121.227
1113	97.2872	32.294	10.819		128.562
1114	40.5198	20.966	8.621		151.628
1115	74.2079	28.943	9.301		130.075
1116	140.117	47.598	13.746		126.218
1117	256.879	94.375	19.792		71.3144
1118	207.187	84.456	21.979		182.937
1119	62.3075	24.135	8.944		168.493
1120	119.163	41.387	12.739		96.6487
1121	93.1143	30.521	10.513		153.67
1122	198.481	70.43	22.698		73.5831
1123	101	37.305	11.634		83.2631
1124	147.342	43.063	13.709		46.8875
1125	50.2809	22.913	7.645		81.9019
1126	58.4388	25.026	8.672		57.1725
1127	136.426	64.316	19.308		91.5819
1128	140.462	59.999	20.044		84.1706
1129	54.1404	27.908	9.297		56.4162
1130	178.722	53.334	20.406		76.3812
1131	112.382	38.233	12.759		56.6431
1132	191.434	53.757	17.683		77.9694
1133	208.905	74.581	29.133		62.1638
1134	45.1454	23.788	9.654		114.572
1135	123.413	53.772	21.263		54.8281
1136	54.186	21.35	7.119		75.02
1137	25.0243	12.951	4.834		187.096
1138	60.7607	24.989	8.974		55.055
1139	135.653	57.736	20.672		130.151
1140	38.3588	19.396	6.344		55.1306
1141	36.4816	16.792	5.825		108.219
1142	62.9884	24.898	8.17		57.7775
1143	231.819	85.356	21.496		193.297
1144	87.7589	34.173	10.513		103.304
1145	38.4833	22.641	9.31		104.665
1146	254.42	121.839	23.734		113.286
1147	365.051	145.448	29.892		53.5425
1148	219.656	77.16	16.405		53.0887
1149	48.9477	23.969	8.928		146.259
1150	236.274	80.33	30.309		54.9794
1151	103.265	32.159	11.698		183.542
1152	51.3641	22.347	9.134		101.64
1153	21.0108	10.656	3.612		351.656
1154	140.342	43.516	15.628		181.5
1155	222.833	59.493	18.08		133.251
1156	106.841	47.139	17.772		128.033
1157	103.225	38.943	14.984		213.716
1158	70.6479	30.293	9.654		141.57
1159	137.837	51.387	19.292		58.2312
1160	67.1637	24.279	8.917		57.3994
1161	113.86	36.958	11.909		134.31
1162	26.7785	15.645	6.258		411.551
1163	171.699	52.278	19.425		132.646
1164	171.272	66.204	25.347		77.5913
1165	33.5876	18.452	5.626		113.286
1166	17.9365	9.525	3.599		152.384
1167	205.576	95.409	27.25		105.497
1168	154.084	57.273	18.986		63.7519
1169	161.683	62.474	16.862		94.1531
1170	245.777	119.279	27.748		56.265
1171	279.914	93.365	37.485		90.4475
1172	169.051	66.226	23.548		60.8781
1173	35.1601	18.777	7.486		117.37
1174	20.4908	11.766	4.203		48.4
1175	46.1404	19.728	6.725		187.248
1176	27.1383	14.301	5.104		250.243
1177	85.5777	28.499	10.005		233.454
1178	57.4438	24.316	7.099		51.7275
1179	31.0813	16.211	6.61		117.597
1180	203.756	73.456	29.523		127.957
1181	304.259	136.843	24.416		110.11
1182	195.145	79.945	23.722		201.389
1183	229.16	69.13	23.491		182.559
1184	42.1657	17.849	6.131		76.0787
1185	18.2687	9.909	3.691		154.653
1186	178.115	52.756	21.286		64.2056
1187	99.162	45.56	17.8		185.206
1188	48.461	19.69	6.566		101.791
1189	48.7946	26.392	10.618		50.8956
1190	131.347	39.396	14.155		189.289
1191	72.4329	32.513	11.843		63.2225
1192	220.665	63.553	21.071		197.381
1193	44.0993	18.121	6.35		223.85
1194	150.407	57.87	20.879		112.606
1195	161.551	67.289	16.574		148.376
1196	155.526	44.754	14.663		106.631
1197	46.4568	20.966	7.396		133.856
1198	103.82	38.664	15.471		107.085
1199	108.168	39.615	15.501		284.274
1200	287.1	89.961	35.516		113.967
1201	92.3287	39.659	12.935		107.161
1202	211.095	82.527	18.952		112.001
1203	36.2858	19.146	7.39		141.494
1204	169.312	51.012	18.84		124.781
1205	80.8308	34.166	12.627		183.391
1206	53.3838	21.856	7.006		137.259
1207	133.881	54.513	20.004		167.131
1208	78.8484	26.748	9.847		168.19
1209	201.253	59.818	20.223		110.412
1210	222.407	85.409	26.618		100.733
1211	117.012	54.3	20.07		71.0875
1212	125.148	49.214	19.425		30.25
1213	90.3293	34.051	12.422		138.847
1214	38.9732	18.874	5.51		80.3137
1215	351.368	134.02	40.446		23.4437
1216	94.2548	33.516	12.184		335.17
1217	89.3831	39.327	14.78		180.971
1218	118.236	44.21	16.611		128.714
1219	123.934	55.26	22.213		121.302
1220	220.362	91.221	20.831		150.04
1221	95.263	39.78	14.858		142.931
1222	195.731	73.637	29.316		185.886
1223	61.0811	24.407	8.954		138.545
1224	189.746	82.09	26.09		144.595
1225	216.238	75.894	28.975		105.875
1226	149.815	44.247	15.473		112.454
1227	110.28	37.592	13.847		178.551
1228	172.823	56.807	21.272		165.77
1229	191.176	58.383	16.797		34.1069
1230	129.482	47.207	17.667		88.5569
1231	138.6	46.67	13.779		203.582
1232	81.5163	29.721	11.412		107.463
1233	104.421	37.101	14.413		60.7269
1234	212.471	65.335	23.107		104.665
1235	116.4	46.573	14.754		275.502
1236	140.011	60.868	24.336		101.867
1237	87.9771	30.437	11.025		190.953
1238	30.1313	15.811	6.495		159.115
1239	74.225	28.09	10.04		77.7425
1240	153.084	48.511	16.832		135.142
1241	151.889	54.866	14.774		71.0119
1242	199.393	55.938	18.415		153.746
1243	60.9975	25.245	8.459		305.601
1244	47.9773	19.631	6.901		146.939
1245	31.8589	17.343	6.312		274.141
1246	100.142	50.421	17.676		199.121
1247	106.175	40.512	14.523		165.543
1248	52.5688	23.826	8.418		36.6025
1249	146.773	47.395	14.836		66.2475
1250	190.774	73.728	28.424		154.729
1251	259.992	87.341	20.941		61.0294
1252	84.5873	30.831	11.213		68.8944
1253	129.944	45.26	14.627		242.983
1254	18.5796	9.872	3.625		251.377
1255	80.3085	34.685	11.784		195.793
1256	158.131	53.056	20.608		245.176
1257	82.4534	38.158	14.602		351.732
1258	204.093	65.244	25.89		259.167
1259	151.659	57.636	15.71		271.721
1260	24.1454	14.098	5.706		141.267
1261	36.0915	17.615	5.892		175.072
1262	190.163	72.724	27.462		78.7256
1263	219.753	92.262	21.317		145.881
1264	209.788	90.564	20.682		283.594
1265	111.64	41.456	14.933		253.117
1266	128.278	45.01	15.649		174.089
1267	213.877	65.403	26.702		234.211
1268	51.5792	22.844	8.212		163.879
1269	107.179	59.48	25.845		118.882
1270	121.343	56.489	18.987		205.322
1271	198.113	80.755	32.74		140.738
1272	100.278	34.466	10.487		234.513
1273	94.1797	32.059	9.933		126.899
1274	53.8781	29.087	11.649		121.454
1275	26.4984	15.208	5.794		273.384
1276	202.744	91.371	25.717		106.026
1277	114.527	35.132	11.729		99.6737
1278	204.215	81.471	31.647		219.766
1279	212.45	76.203	26.39		171.744
1280	89.285	37.17	15.091		64.0544
1281	34.7306	18.852	7.75		65.7181
1282	39.3645	18.015	6.441		247.521
1283	148.024	50.346	19.931		99.6737
1284	65.275	27.78	9.57		92.2625
1285	178.413	63.372	14.957		144.519
1286	239.929	69.274	24.003		49.5344
1287	21.3892	12.604	5.555		109.429
1288	242.587	93.584	34.07		39.4763
1289	245.833	110.004	19.924		129.546
1290	159.29	68.036	13.564		53.24
1291	228.236	76.135	27.879		116.387
1292	178.956	47.123	15.161		54.2987
1293	245.398	75.728	18.069		102.547
1294	166.907	64.466	16.832		30.7037
1295	20.0298	10.656	4.023		30.3256
1296	165.299	49.583	19.021		164.182
1297	164.113	62.262	20.291		54.1475
1298	91.6408	30.106	10.35		129.47
1299	278.598	98.504	30.795		62.3906
1300	346.066	155.264	28.795		198.894
1301	113.084	48.074	19.484		71.0875
1302	160.324	58.942	24.144		55.9625
1303	183.745	55.025	15.155		154.199
1304	122.157	47.705	17.659		171.366
1305	224.454	104.277	27.905		168.719
1306	195.076	61.162	24.777		156.922
1307	61.9113	24.401	9.228		147.166
1308	158.666	49.177	19.155		160.476
1309	109.871	49.433	16.177		186.189
1310	39.859	16.83	5.971		76.3056
1311	47.8357	24.679	8.025		92.0356
1312	139.496	52	17.566		83.49
1313	127.498	50.377	21.166		102.094
1314	154.785	49.433	14.582		55.1306
1315	76.3645	39.515	9.454		41.2912
1316	85.2466	38.852	15.649		42.0475
1317	151.803	55.463	19.818		60.9537
1318	20.4351	10.747	4.166		43.1062
1319	69.639	25.17	9.055		156.241
1320	182.376	73.106	18.645		81.5237
1321	90.8904	34.188	12.722		28.2837
1322	97.793	38.89	10.731		201.011
1323	77.1114	26.498	9.331		62.3906
1324	82.2026	32.422	10.403		96.0438
1325	173.634	49.199	16.697		205.398
1326	116.778	37.305	11.724		140.284
1327	71.8512	38.474	13.413		125.008
1328	29.2954	17.268	7.144		129.167
1329	98.0455	45.585	18.676		69.3481
1330	241.282	66.595	23.734		32.5944
1331	172.151	67.138	26.947		103.077
1332	245.25	85.356	18.633		179.912
1333	140.777	53.925	22.913		61.9369
1334	54.9127	25.629	10.048		50.215
1335	86.9875	42.935	11.614		139.906
1336	118.766	50.64	16.028		85.3806
1337	106.609	52.043	17.452		97.1025
1338	160.55	74.678	29.133		78.5744
1339	85.4197	33.479	11.151		94.38
1340	255.512	94.834	34.422		24.5025
1341	247.9	83.84	23.715		125.613
1342	20.6905	11.275	3.843		41.745
1343	85.3363	32.641	12.321		62.9956
1344	137.34	50.618	18.753		182.634
1345	107.096	36.045	12.902		64.6594
1346	79.1339	40.393	18.545		66.8525
1347	102.273	44.988	18.793		70.785
1348	184.838	67.873	24.356		64.13
1349	78.6758	27.886	10.403		88.0275
1350	91.1668	29.336	10.04		30.4012
1351	101.717	45.96	15.294		114.194
1352	70.0098	32.656	13.779		70.18
1353	476.046	170.735	68.983		67.155
1354	131.411	53.847	18.732		54.2231
1355	154.2	60.843	14.729		66.8525
1356	133.276	43.735	16.587		125.235
1357	82.1468	33.116	12.138		107.766
1358	156.635	75.35	30.726		66.7013
1359	88.7897	33.419	13.458		89.9181
1360	24.3636	14.082	5.22		108.144
1361	78.1913	31.841	11.294		116.614
1362	184.214	49.658	14.377		80.3137
1363	202.068	78.382	27.817		45.6019
1364	143.965	41.478	13.097		53.3912
1365	175.207	55.326	16.474		55.7356
1366	109.768	57.917	23.943		75.7006
1367	72.4893	33.901	12.526		61.105
1368	203.622	84.55	17.977		76.0031
1369	137.588	57.107	18.023		24.4269
1370	73.3205	37.155	15.612		79.4819
1371	53.0773	23.591	8.523		54.1475
1372	354.477	129.063	26.659		99.1444
1373	344.703	132.392	33.402		126.823
1374	27.8578	15.886	4.856		117.899
1375	182.785	53.531	16.991		100.884
1376	74.4423	34.151	13.687		81.1456
1377	237.225	105.371	27.494		334.111
1378	155.197	69.289	25.126		107.312
1379	210.775	71.599	26.908		274.368
1380	119.58	54.157	21.971		70.8606
1381	76.2137	27.539	10.595		135.066
1382	112.264	41.237	14.798		62.315
1383	37.8813	19.471	7.486		185.206
1384	73.0761	25.917	8.497		148.301
1385	150.008	47.176	14.765		79.86
1386	114.605	40.256	14.337		91.2037
1387	101.747	39.924	15.124		200.104
1388	145.111	62.212	26.92		82.9606
1389	46.0808	25.336	10.171		275.577
1390	168.951	68.617	17.355		156.846
1391	22.0066	11.532	3.739		165.392
1392	60.3352	24.754	8.183		96.5731
1393	24.0889	12.913	5.263		122.134
1394	36.6021	18.837	6.478		142.553
1395	26.0141	14.007	4.36		71.0875
1396	98.4369	34.173	11.809		137.637
1397	162.87	46.407	15.949		97.5562
1398	78.4846	36.542	11.349		80.9188
1399	31.3043	19.071	7.792		83.2631
1400	357.019	135.015	37.228		114.269
1401	123.83	42.822	16.179		152.157
1402	196.102	74.806	22.365		71.2387
1403	148.743	58.376	23.861		114.723
1404	116.579	37.871	12.674		58.4581
1405	52.7988	24.316	8.714		79.255
1406	62.3778	32.716	10.034		65.6425
1407	107.942	45.96	11.21		101.413
1408	192.313	63.659	24.994		103.455
1409	424.288	164.495	46.317		38.5688
1410	90.6073	30.121	11.004		56.1137
1411	204.291	88.141	17.723		61.105
1412	40.448	22.55	8.821		94.2287
1413	87.2213	32.581	11.605		166.753
1414	185.186	68.104	23.298		119.714
1415	159.524	59.855	19.032		111.093
1416	211.238	87.757	26.775		163.955
1417	136.623	43.547	16.611		186.642
1418	103.547	35.01	12.689		189.819
1419	130.102	61.993	21.788		113.438
1420	17.8221	9.547	3.691		115.631
1421	156.497	58.301	23.692		130.982
1422	111.208	44.347	18.164		91.2794
1423	146.964	46.179	12.879		119.412
1424	166.492	59.764	22.728		89.6912
1425	194.535	81.63	34.411		196.096
1426	165.054	58.511	22.674		157.224
1427	109.654	43.041	16.068		183.618
1428	88.9833	38.761	15.12		197.759
1429	71.5849	33.463	10.613		196.171
1430	127.507	38.708	12.902		193.676
1431	178.652	65.288	16.287		241.093
1432	112.888	56.376	12.88		185.886
1433	161.942	64.422	25.109		189.516
1434	174.644	48.392	15.569		148.074
1435	120.592	48.324	17.377		195.188
1436	79.6709	33.403	13.533		195.718
1437	22.3928	13.026	5.19		240.261
1438	54.364	25.17	9.367		67.5331
1439	21.9078	11.456	4.31		93.6238
1440	54.6712	25.314	9.908		234.211
1441	85.5359	36.883	13.105		110.791
1442	54.1604	24.498	9.082		116.765
1443	197.567	66.67	20.785		126.142
1444	23.6175	13.895	6.193		137.411
1445	105.248	34.588	12.517		129.924
1446	225.713	65.576	18.174		124.328
1447	335.895	106.353	39.419		56.6431
1448	168.049	76.413	23.464		121.605
1449	208.259	63.9	18.916		274.67
1450	161.877	67.154	27.25		316.793
1451	257.474	107.356	29.694		23.4437
1452	237.432	93.099	30.341		139.755
1453	25.9544	13.298	4.569		118.504
1454	231.176	92.836	35.836		265.368
1455	150.088	55.985	22.911		102.396
1456	57.0228	21.856	7.613		38.7956
1457	133.236	41.568	14.88		219.312
1458	170.494	52.603	18.454		140.436
1459	58.4084	29.018	11.554		193.449
1460	33.9799	17.593	7.634		78.8012
1461	49.1194	20.528	7.396		94.3044
1462	101.016	41.093	14.319		62.7687
1463	104.554	39.486	13.611		52.9375
1464	191.526	62.262	23.7		95.9681
1465	101.278	39.508	12.666		100.581
1466	314.896	121.711	29.953		113.891
1467	22.8386	13.682	4.368		122.588
1468	75.5814	30.128	11.013		91.96
1469	65.1798	24.226	7.976		118.731
1470	226.707	70.227	18.067		91.5819
1471	226.947	88.754	30.535		219.917
1472	51.1018	20.966	7.133		225.06
1473	200.505	85.025	19.712		233.227
1474	86.8151	39.727	12.648		79.3306
1475	96.8956	46.082	18.512		146.183
1476	207.324	63.328	24.823		218.102
1477	111.563	53.644	19.102		357.555
1478	186.772	63.062	21.971		133.024
1479	103.302	47.161	11.501		94.0775
1480	118.53	52.3	15.75		113.816
1481	63.414	33.2	13.595		116.841
1482	85.6429	45.713	16.797		164.711
1483	33.3616	15.902	5.689		107.236
1484	87.0494	30.128	10.591		77.6669
1485	54.1536	21.472	7.662		208.347
1486	50.2857	27.539	9.773		86.0613
1487	101.216	45.538	15.098		81.07
1488	95.1283	37.411	15.031		191.558
1489	100.238	42.225	14.223		223.623
1490	262.639	94.662	23.194		77.8937
1491	35.4261	17.177	6.873		140.436
1492	46.3904	24.248	8.94		88.5569
1493	68.0217	27.849	10.546		225.892
1494	29.7458	14.226	4.736		171.669
1495	182.98	68.617	25.219		22.9144
1496	76.3299	30.943	12.303		73.9612
1497	54.8799	21.313	7.099		73.5831
1498	204.97	80.505	33.146		193.373
1499	27.9452	14.664	5.442		70.0288
1500	19.6134	11.238	4.357		51.5006
1501	151.154	55.848	20.696		42.0475
1502	198.755	70.18	26.722		55.2062
1503	119.58	53.531	21.021		109.883
1504	77.3649	27.283	10.005		42.5769
1505	164.645	55.01	14.568		192.314
1506	177.586	66.769	22.189		107.917
1507	73.648	25.51	9.098		52.7106
1508	123.491	57.313	24.776		25.2587
1509	158.42	54.347	19.964		114.118
1510	33.3416	17.102	6.465		72.9781
1511	174.411	73.296	19.639		220.447
1512	97.2494	32.928	11.802		121.756
1513	76.8583	27.961	9.342		92.3381
1514	164.14	46.739	15.956		176.206
1515	53.3589	26.883	11.563		134.915
1516	132.439	43.478	15.72		82.4312
1517	219.701	77.729	30.984		105.497
1518	48.728	19.84	6.397		85.5319
1519	176.502	74.444	28.645		93.17
1520	137.959	69.289	14.672		72.4488
1521	74.2028	39.086	15.628		160.552
1522	132.826	41.712	12.207		57.3994
1523	116.578	42.437	14.754		364.286
1524	162.694	57.101	21.826		77.7425
1525	254.225	109.976	29.554		228.539
1526	90.4478	31.766	11.16		140.889
1527	181.477	65.766	26.227		175.677
1528	28.8631	14.007	5.488		191.785
1529	91.1466	31.162	11.305		147.847
1530	51.0547	32.219	11.517		202.07
1531	52.5915	24.285	8.311		215.985
1532	151.709	50.105	19.341		240.336
1533	73.8412	31.184	11.003		124.706
1534	152.89	62.837	25.188		174.089
1535	121.11	45.426	16.196		154.502
1536	83.5389	29.343	10.624		178.021
1537	189.523	59.064	17.834		136.276
1538	147.125	49.471	16.55		149.813
1539	163.933	52.271	20.343		103.909
1540	227.614	77.941	33.451		168.493
1541	185.914	84.759	14.484		90.6744
1542	85.8871	46.067	14.05		156.771
1543	164.419	64.247	16.587		135.444
1544	162.375	51.515	17.951		178.097
1545	69.0431	33.607	10.658		137.486
1546	75.1302	31.494	10.423		125.159
1547	124.576	40.762	13.857		292.064
1548	164.394	68.482	26.406		194.356
1549	114.588	51.515	11.902		230.429
1550	172.338	45.698	14.729		240.714
1551	93.1941	44.247	16.139		241.924
1552	74.9401	29.727	9.933		91.8844
1553	160.57	55.485	18.944		147.166
1554	137.279	43.131	13.666		70.6337
1555	337.223	118.866	23.21		153.519
1556	110.856	44.776	14.377		53.6938
1557	32.0557	16.739	7.018		117.143
1558	21.0099	10.913	4.249		82.885
1559	232.373	107.016	26.35		113.438
1560	32.4649	16.483	6.901		66.7769
1561	142.272	63.012	27.294		234.589
1562	98.4246	36.392	14.265		138.545
1563	79.1119	39.953	13.819		115.933
1564	106.397	36.429	11.034		230.127
1565	64.5513	24.001	8.841		55.7356
1566	120.407	41.184	14.974		129.546
1567	51.0036	22.972	8.183		54.5256
1568	24.5809	13.623	6.105		99.5225
1569	70.4175	44.075	14.449		37.7369
1570	208.942	65.622	25.095		130.756
1571	150.027	67.191	24.993		51.0469
1572	49.4165	21.825	6.928		105.572
1573	48.3519	25.923	8.144		55.5844
1574	59.4702	23.094	8.527		125.689
1575	234.781	84.706	20.791		90.5231
1576	61.5824	28.218	9.055		158.283
1577	221.727	84.959	34.246		94.3044
1578	217.244	74.55	24.919		111.244
1579	130.558	63.025	19.366		128.109
1580	114.768	44.747	17.553		135.671
1581	116.423	43.147	16.545		119.714
1582	182.42	62.587	22.67		129.546
1583	111.67	35.66	10.739		230.808
1584	45.3682	20.294	7.284		152.687
1585	108.948	42.075	13.666		108.824
1586	199.254	68.98	24.14		132.722
1587	201.22	67.932	26.977		119.412
1588	75.1908	29.146	8.765		193.827
1589	238.34	85.363	25.301		128.638
1590	201.551	57.561	16.878		51.1225
1591	103.575	35.676	14.047		48.1731
1592	100.135	33.932	12.334		50.2906
1593	152.102	64.791	19.599		56.265
1594	79.5091	27.827	10.46		58.5337
1595	177.415	52.384	18.275		62.6175
1596	222.017	93.562	38.362		34.7875
1597	212.6	68.436	24.826		41.0644
1598	337.11	140.088	28.677		53.845
1599	68.3483	36.461	15.584		105.27
1600	155.782	52.815	20.613		127.957
1601	145.201	63.387	24.067		163.728
1602	24.2483	13.901	5.451		137.108
1603	125.443	47.47	14.644		164.182
1604	208.004	66.429	21.187		160.93
1605	146.721	67.779	21.094		73.2806
1606	140.305	49.252	18.968		129.167
1607	61.6949	26.573	9.798		57.3237
1608	282.244	96.722	32.312		170.837
1609	149.073	58.52	21.991		60.0463
1610	180.299	70.293	17.381		72.2975
1611	185.394	78.982	33.399		161.006
1612	136.296	53.516	16.817		506.158
1613	262.608	96.278	20.991		175.526
1614	306.878	123.333	25.819		134.386
1615	44.0785	29.155	13.687		173.635
1616	67.5205	26.045	9.712		218.329
1617	193.885	58.036	19.681		134.386
1618	67.5685	25.585	8.777		100.354
1619	206.172	65.554	26.175		149.964
1620	203.391	69.455	24.913		113.211
1621	18.0566	9.562	3.436		149.586
1622	124.169	39.455	13.709		83.6412
1623	112.39	42.181	14.061		109.127
1624	165.922	70.633	23.973		120.546
1625	117.478	44.566	18.009		123.722
1626	191.804	91.077	20.935		118.278
1627	208.499	67.16	19.235		119.714
1628	163.755	70.127	22.834		137.108
1629	146.004	47.448	17.299		120.471
1630	182.184	70.233	21.668		124.328
1631	122.035	47.464	18.966		171.139
1632	47.887	22.95	8.345		131.512
1633	95.9718	33.916	11.784		230.429
1634	76.4224	31.788	10.92		165.77
1635	171.09	70.649	29.466		99.1444
1636	66.4828	33.056	13.436		99.5981
1637	155.105	44.007	14.263		197.532
1638	70.2803	31.281	9.967		102.169
1639	61.8695	23.835	8.418		138.545
1640	153.913	55.079	21.717		178.399
1641	338.288	126.021	31.874		265.141
1642	196.08	67.607	25.092		44.9213
1643	73.2131	38.067	14.719		128.26
1644	98.5924	36.558	13.709		146.939
1645	31.4018	15.886	5.433		210.767
1646	111.788	45.751	18.54		145.578
1647	213.631	54.256	17.555		175.828
1648	298.57	108.397	26.689		159.72
1649	48.9423	26.211	9.802		116.387
1650	98.9298	37.886	13.754		153.67
1651	20.0515	10.875	3.678		240.79
1652	46.6704	20.928	7.94		226.119
1653	237.244	82.549	28.011		93.6994
1654	136.802	56.76	20.834		75.8519
1655	63.2654	32.128	12.775		156.317
1656	165.344	72.196	28.01		96.1194
1657	80.2766	36.852	11.517		186.794
1658	145.542	50.868	20.727		146.259
1659	165.167	51.931	18.671		163.501
1660	28.8965	16.445	6.646		113.362
1661	35.7528	19.546	6.344		191.709
1662	190.527	63.925	24.856		104.968
1663	83.648	33.35	13.662		188.306
1664	81.2813	27.201	9.971		201.919
1665	31.6007	16.739	5.153		133.403
1666	151.56	44.135	13.947		191.256
1667	93.8619	43.803	17.567		107.614
1668	58.8635	22.535	7.682		216.287
1669	118.96	49.002	14.523		106.102
1670	20.1838	11.456	4.357		182.256
1671	62.5536	25.282	8.013		129.092
1672	106.737	44.407	13.08		113.74
1673	21.9943	12.241	4.99		180.971
1674	24.6569	11.803	4.061		297.282
1675	199.098	53.169	17.068		348.404
1676	97.2487	34.769	13.355		133.705
1677	54.5049	23.713	9.591		23.7462
1678	82.3093	42.891	17.484		128.789
1679	147.421	53.75	17.909		186.718
1680	167.767	67.854	21.496		129.092
1681	94.7383	41.991	11.854		192.919
1682	29.4827	14.189	4.498		258.108
1683	103.9	35.079	11.934		386.368
1684	32.1262	15.154	5.288		90.2206
1685	287.852	126.543	27.872		121.756
1686	49.4097	32.869	15.55		25.1075
1687	72.6241	32.807	10.911		97.4806
1688	17.8671	9.637	3.508		139.982
1689	85.9383	30.581	11.322		139.604
1690	215.238	97.206	39.379		152.233
1691	159.769	65.366	23.253		92.0356
1692	45.7382	23.894	7.404		153.368
1693	28.339	15.63	5.922		124.101
1694	54.6207	22.679	7.682		142.553
1695	22.2967	11.019	3.945		101.262
1696	145.836	67.742	15.205		84.0194
1697	179.486	78.195	22.674		146.561
1698	19.6894	10.928	4.223		205.624
1699	29.2368	14.626	5.389		240.941
1700	33.915	17.23	6.266		83.1119
1701	296.011	93.077	33.108		120.168
1702	61.307	29.94	12.517		224.833
1703	173.855	58.595	18.645		80.0869
1704	119.134	46.392	15.847		139.755
1705	58.0131	23.207	7.213		63.1469
1706	133.652	62.256	19.874		262.192
1707	119.472	37.389	13.511		92.4137
1708	86.4065	31.365	10.96		89.6156
1709	77.9236	28.762	10.576		87.3469
1710	157.449	55.773	16.885		102.396
1711	64.7194	31.018	12.902		92.8675
1712	261.462	96.906	32.1		127.957
1713	75.6998	30.256	11.183		85.0025
1714	200.101	74.678	19.044		78.8769
1715	32.0277	15.539	4.856		197.911
1716	32.0765	15.245	5.75		99.7494
1717	86.6307	32.219	12.132		90.8256
1718	60.7506	29.162	8.516		105.799
1719	162.681	60.958	24.187		48.5512
1720	127.139	45.607	16.306		116.689
1721	148.425	53.878	19.546		59.29
1722	97.7144	40.468	16.489		46.5094
1723	213.3	80.355	31.248		193.751
1724	77.0618	27.086	8.166		103.909
1725	88.4569	40.603	15.598		84.8512
1726	54.1604	26.008	10.523		51.5763
1727	147.11	54.8	18.686		160.93
1728	141.039	48.03	18.003		56.9456
1729	40.0711	17.177	6.027		67.3062
1730	63.8379	24.023	8.408		94.5312
1731	200.433	73.515	28.119		83.8681
1732	305.307	118.791	39.175		88.1031
1733	169.854	67.691	29.965		58.3825
1734	141.356	51.184	17.178		72.9025
1735	156.23	49.365	17.818		133.478
1736	224.5	101.108	23.44		72.3731
1737	118.166	43.456	17.604		266.2
1738	208.559	72.602	21.786		136.881
1739	264.506	116.669	30.226		521.056
1740	107.719	35.917	13.072		89.9181
1741	156.227	80.377	30.643		55.2062
1742	186.269	54.369	20.981		605.832
1743	56.5513	29.781	11.634		148.603
1744	88.536	32.8	12.01		86.1369
1745	152.112	49.108	13.245		86.3637
1746	173.054	46.285	13.984		44.0894
1747	28.1472	15.464	6.312		104.816
1748	87.4889	29.343	9.712		185.508
1749	46.0142	20.294	6.361		64.8863
1750	41.2292	23.004	9.608		48.7025
1751	221.721	77.644	32.226		77.9694
1752	77.6636	26.242	9.022		143.234
1753	90.7364	40.368	14.558		84.8512
1754	34.8707	19.199	6.704		65.4156
1755	132.694	42.053	15.951		143.612
1756	250.33	110.498	29.081		66.4744
1757	195.264	61.749	20.911		90.145
1758	189.692	71.146	19.89		122.059
1759	19.6939	10.913	3.945		84.0194
1760	220.125	94.059	33.903		53.5425
1761	30.5275	14.845	5.922		64.735
1762	97.8752	44.754	16.582		87.3469
1763	132.785	47.795	16.66		155.183
1764	377.209	111.908	38.144		77.2131
1765	57.1805	27.705	10.358		94.1531
1766	153.41	67.123	23.81		88.4813
1767	327.654	124.858	29.4		75.3981
1768	87.619	42.15	11.488		32.3675
1769	77.6629	38.083	15.331		96.4975
1770	166.277	72.656	22.933		137.637
1771	121.745	42.747	14.202		286.392
1772	75.5173	32.731	13.129		51.6519
1773	306.169	110.964	41.498		56.0381
1774	214.174	61.893	21.717		56.7944
1775	59.1622	22.544	7.94		57.3237
1776	235.857	90.12	36.85		40.1569
1777	159.351	47.033	16.25		59.5169
1778	159.15	66.566	27.987		169.551
1779	146.925	65.91	27.138		24.805
1780	150.048	47.336	17.945		112.681
1781	134.589	54.285	17.27		101.942
1782	90.1018	30.506	11.321		107.009
1783	60.8713	28.371	12.624		60.1219
1784	230.382	67.326	20.706		315.205
1785	173.135	69.773	29.027		217.724
1786	56.8207	24.739	9.33		150.947
1787	231.308	75.847	21.622		112.303
1788	58.6498	30.806	11.688		167.963
1789	185.98	65.16	20.393		68.5162
1790	90.496	41.84	14.611		54.2987
1791	79.0921	26.567	9.228		28.435
1792	19.0378	9.856	3.436		51.3494
1793	116.525	52.912	19.235		56.7944
1794	17.4352	9.434	3.668		64.8863
1795	159.042	44.935	15.831		74.415
1796	206.915	88.557	31.936		78.7256
1797	134.573	40.368	12.617		202.373
1798	59.6248	32.716	12.541		251.302
1799	181.458	50.687	19.484		221.732
1800	228.486	106.512	35.938		92.4137
1801	151.917	49.124	18.599		69.3481
1802	24.6483	14.301	5.19		68.1381
1803	132.401	39.305	13.22		53.3912
1804	70.405	38.43	15.55		106.102
1805	33.0877	21.419	7.144		71.39
1806	214.189	102.752	24.029		95.3631
1807	120.228	38.633	14.117		60.0463
1808	172.376	61.509	22.88		88.4056
1809	106.182	51.162	19.69		170.005
1810	47.7949	22.603	9.082		54.2987
1811	135.446	53.047	19.89		78.3475
1812	107.791	52.437	15.949		45.9044
1813	257.218	96.919	22.674		214.321
1814	156.787	57.161	21.496		82.5069
1815	74.3452	25.954	8.712		79.0281
1816	297.837	123.708	20.815		139.604
1817	45.9579	18.483	6.61		83.1119
1818	23.0156	12.732	4.291		127.579
1819	175.863	61.853	20.791		91.5062
1820	94.5959	42.913	14.781		132.949
1821	41.3037	20.059	6.992		149.435
1822	149.989	61.011	22.869		130.075
1823	86.3553	35.101	12.594		168.417
1824	421.783	161.113	31.801		82.3556
1825	130.251	60.211	23.53		36.5269
1826	232.799	84.324	34.359		23.3681
1827	47.1031	22.347	7.37		168.719
1828	156.408	47.992	17.723		88.0275
1829	190.778	68.482	26.31		149.511
1830	102.334	38.202	12.746		122.664
1831	175.525	49.033	17.01		91.355
1832	112.868	37.373	14.155		77.44
1833	39.3276	18.852	5.882		70.4825
1834	80.5685	27.095	9.423		160.023
1835	133.152	63.253	25.896		88.6325
1836	170.156	56.413	18.824		63.9787
1837	182.352	75.5	20.401		94.7581
1838	59.9306	27.592	11.517		126.369
1839	155.564	59.977	18.445		98.1612
1840	328.779	98.301	23.925		75.3225
1841	63.8334	28.218	9.022		138.923
1842	137.459	44.301	17.069		89.2375
1843	226.611	82.934	18.275		84.2463
1844	90.9623	39.621	10.151		93.0187
1845	51.2814	20.128	6.397		79.4062
1846	80.3928	36.776	14.906		90.3719
1847	47.1563	22.241	7.37		90.2963
1848	93.2898	32.166	10.515		129.999
1849	24.031	12.15	3.945		156.771
1850	208.107	80.136	31.117		249.789
1851	17.9615	9.765	3.678		140.058
1852	174.004	65.488	26.697		148.074
1853	206.927	86.632	24.075		259.696
1854	161.938	73.259	24.38		151.25
1855	243.313	115.137	33.075		113.664
1856	70.289	24.86	8.965		100.354
1857	167.511	62.353	22.781		131.588
1858	30.3433	14.151	4.954		107.388
1859	168.44	68.648	26.495		80.7675
1860	158.842	48.52	18.501		103.909
1861	149.388	42.187	13.62		120.319
1862	170.278	51.553	17.861		107.161
1863	82.7349	27.933	10.005		205.624
1864	195.997	59.311	18.83		44.77
1865	32.0849	14.883	5.19		168.568
1866	24.4256	12.822	5.104		138.091
1867	53.2273	20.981	6.84		116.387
1868	158.477	54.391	21.13		67.3819
1869	95.1252	33.154	10.613		75.9275
1870	155.038	72.777	30.261		126.823
1871	69.0655	26.755	10.207		325.49
1872	238.308	75.891	23.002		106.48
1873	137.962	41.925	15.823		186.264
1874	45.6615	19.765	6.661		129.47
1875	239.262	92.499	33.988		50.2906
1876	253.647	94.081	33.193		70.18
1877	65.8259	30.543	12.503		125.008
1878	108.636	35.886	12.495		48.0219
1879	28.114	15.88	6.464		25.41
1880	138.383	61.696	15.854		78.1206
1881	148.603	67.201	27.886		244.722
1882	26.3327	14.989	6.237		110.261
1883	24.6546	13.532	5.442		140.284
1884	211.636	72.096	21.463		79.1037
1885	179.957	55.094	20.747		128.184
1886	53.6862	29.124	10.684		72.2975
1887	22.2343	12.241	3.868		155.863
1888	178.112	66.769	27.345		415.635
1889	141.957	43.819	16.797		87.5738
1890	58.8203	21.931	7.266		150.645
1891	408.648	145.189	57.351		157.376
1892	215.857	71.199	19.042		152.006
1893	23.2873	12.241	4.944		88.8594
1894	75.1072	25.804	9.002		140.965
1895	121.864	56.982	24.931		47.1144
1896	130.694	43.019	16.213		205.398
1897	151.876	47.342	17.901		297.282
1898	189.543	71.621	27.394		200.482
1899	65.1178	31.766	12.782		27.9056
1900	65.5279	28.233	9.946		166.753
1901	47.1378	26.536	11.167		75.7006
1902	193.457	83.637	33.29		116.387
1903	124.67	39.84	13.801		169.324
1904	305.461	119.37	20.408		153.519
1905	140.63	63.259	22.185		136.276
1906	258.152	92.021	20.079		101.337
1907	133.469	38.414	11.631		124.328
1908	63.9131	28.777	9.688		116.614
1909	248.537	70.186	22.185		156.846
1910	163.497	64.882	18.225		135.671
1911	65.255	42.59	20.354		113.816
1912	94.7971	43.547	15.695		84.4731
1913	171.878	67.351	27.794		71.6169
1914	152.303	59.458	25.006		64.5081
1915	113.672	39.962	15.317		137.789
1916	187.648	67.382	27.834		83.1119
1917	17.1792	9.034	3.562		162.745
1918	33.7199	17.283	7.047		141.116
1919	99.6727	32.619	11.845		104.665
1920	236.779	109.448	23.15		86.3637
1921	251	99.448	38.289		180.668
1922	198.469	58.874	21.755		209.557
1923	119.715	57.908	14.416		62.8444
1924	54.0128	21.456	7.429		269.376
1925	407.177	170.412	41.644		75.02
1926	20.9506	11.622	4.777		111.471
1927	255.35	91.762	25.825		41.3669
1928	45.6321	20.037	6.35		306.962
1929	125.185	41.231	16.628		146.183
1930	22.4833	13.041	4.302		174.996
1931	25.3077	13.169	5.22		72.9781
1932	37.3019	18.233	7.038		194.507
1933	167.269	47.47	14.114		636.309
1934	239.044	83.621	28.795		342.127
1935	117.154	44.022	16.893		175.223
1936	264.944	74.391	24.416		40.6863
1937	59.5405	26.445	10.635		249.714
1938	112.962	37.464	13.709		93.0187
1939	156.396	63.803	23.973		107.236
1940	50.3883	22.241	7.75		106.782
1941	150.227	45.651	14.403		76.5325
1942	205.908	80.158	31.274		44.0138
1943	110.48	35.426	11.596		142.78
1944	100.851	38.627	15.517		76.7594
1945	95.523	30.09	9.712		83.2631
1946	67.6123	25.011	7.897		170.61
1947	124.575	44.279	15.69		139.982
1948	142.704	50.527	16.72		115.404
1949	214.452	67.485	20.472		216.287
1950	127.959	42.112	13.978		198.062
1951	142.279	46.792	18.66		113.891
1952	216.393	84.963	16.343		95.5144
1953	228.22	97.726	23.905		97.1781
1954	201.171	73.659	31.016		52.1056
1955	217.05	64.603	24.618		104.589
1956	82.4696	29.902	9.352		250.243
1957	164.431	67.313	23.973		188.079
1958	162.342	72.134	20.215		145.578
1959	80.7773	36.611	15.123		161.384
1960	32.6629	16.083	6.16		43.2575
1961	56.1647	21.509	7.544		70.8606
1962	31.9248	17.946	6.666		144.066
1963	27.3434	16.558	6.464		196.398
1964	245.023	89.62	20.718		264.763
1965	49.6635	27.705	6.725		90.5987
1966	121.476	39.63	14.416		202.599
1967	212.577	95.159	16.769		274.141
1968	259.445	82.224	23.152		22.6875
1969	17.0801	9.087	3.322		143.688
1970	234.382	75.522	22.222		25.1075
1971	75.1326	37.002	10.518		151.628
1972	105.308	37.47	13.624		149.662
1973	30.0274	14.958	4.819		126.823
1974	89.6748	32.866	10.408		163.879
1975	29.1247	15.479	5.547		115.631
1976	216.537	101.999	32.233		167.434
1977	106.99	45.154	12.114		133.629
1978	95.4001	33.697	12.583		129.167
1979	125.479	41.862	14.644		167.887
1980	139.535	55.216	23.759		143.082
1981	212.632	91.758	32.083		206.229
1982	92.6346	46.082	17.48		86.8175
1983	41.4939	18.143	6.436		225.816
1984	198.932	55.62	16.393		114.421
1985	166.232	54.813	15.43		93.17
1986	106.329	35.179	13.332		109.807
1987	21.5206	11.932	3.777		151.628
1988	71.2089	26.083	10.034		125.159
1989	58.8023	23.041	7.856		118.504
1990	168.416	52.331	14.993		164.56
1991	149.632	56.316	20.847		115.631
1992	70.6672	33.954	13.444		188.836
1993	199.827	60.158	24.093		188.079
1994	120.758	46.739	15.45		136.201
1995	104.458	46.761	13.902		176.282
1996	90.7963	46.491	19.892		140.133
1997	85.6783	31.781	12.67		192.692
1998	216.495	70.217	22.798		43.1819
[truncated: 4,072 more rows]
