# Supplementary material for: High-efficiency procedure to characterize, segment, and quantify complex multicellularity in raw micrographs in plants
Source: Plant Methods. 2020 Jul 28;16:100. doi: 10.1186/s13007-020-00642-0 (PMC7390866; doi:10.1186/s13007-020-00642-0)
Supplement: Supplementary file 8 — Additional file 8: Dataset S2. Parameter identification of mCherry-labeled cells in a vertical Arabidopsis root section by ImageJ software. [file 13007_2020_642_MOESM8_ESM.xlsx]

## Sheet: Sheet1
	Area (μm)	X (μm)	Y (μm)	Perimeter (μm)	Feret diamerter (μm)	FeretX	FeretY	FeretAngle	MinFeret
1	22.324	2.097	2.582	19.321	7.139	0.066	5.695	52.918	4.693
2	14.03	10.618	0.719	24.324	10.929	4.768	0	178.958	1.854
3	30.823	23.942	0.958	37.795	17.028	16.026	2.185	7.374	2.45
4	35.367	37.514	2.721	24.447	8.679	34.172	0	138.403	5.828
5	69.791	10.051	5.833	36.873	11.731	4.371	6.556	6.483	7.167
6	43.713	24.721	4.062	39.368	17.123	16.093	3.444	176.23	2.919
7	94.882	24.497	8.958	48.99	18.664	15.298	10.596	11.669	5.941
8	42.103	37.466	9.654	27.406	9.389	34.503	6.225	130.996	6.683
9	25.85	2.248	9.242	20.383	7.315	0.066	12.45	58.325	4.834
10	64.159	10.557	13.576	34.408	11.114	5.96	10.53	147.162	7.073
11	45.331	24.909	13.912	40.553	17.732	16.358	14.106	4.284	3.003
12	26.398	2.47	15.985	20.438	6.994	0.066	18.94	52.696	5.298
13	47.34	37.252	17.451	29.825	9.166	35.099	13.642	127.367	7.413
14	30.218	25.238	17.14	36.771	16.076	16.49	17.219	4.489	2.583
15	71.269	10.927	20.94	36.895	12.357	5.695	23.907	28.488	6.933
16	65.08	25.102	20.919	40.291	16.392	17.285	21.656	3.706	4.598
17	25.464	2.355	22.542	20.787	6.996	0.066	19.735	130.778	5.033
18	49.634	37.24	25.213	28.084	9.65	34.57	21.523	129.151	7.401
19	44.248	25.017	25.294	36.967	15.747	16.954	24.106	172.995	3.179
20	64.423	10.623	27.921	37.435	14.585	3.642	30.662	13.658	5.64
21	12.657	1.422	28.596	15.544	5.77	0.066	31.258	58.134	3.179
22	69.032	25.747	29.684	41.541	16.996	17.483	30.464	6.488	4.674
23	32.415	37.544	32.366	22.948	7.829	34.305	34.371	35.707	5.486
24	74.229	11.28	34.378	43.933	14.137	4.305	32.185	164.792	6.551
25	27.472	2.208	35.722	22.35	7.551	0.066	32.252	131.8	5.364
26	69.602	26.078	35.09	40.345	15.287	18.543	32.98	172.783	5.563
27	37.34	37.346	38.563	24.208	8.471	34.106	36.026	140.711	5.894
28	70.576	21.29	42.178	35.183	12.095	16.424	38.146	144.134	8.831
29	43.853	30.344	41.614	27.624	8.839	28.212	45.497	60.362	7.264
30	105.259	10.826	42.815	40.769	13.727	5.166	39.205	144.623	9.465
31	20.578	1.865	42.524	20.618	7.262	0.132	45.894	61.098	3.907
32	50.717	37.04	45.944	30.135	10.309	33.113	49.007	42.917	7.417
33	25.924	2.532	48.769	21.032	7.514	0.066	51.921	49.289	5.166
34	53.449	28.289	50.152	29.604	9.247	24.702	47.02	128.019	8.057
35	51.743	20.27	51.219	30.764	9.847	17.285	55.43	55.134	7.344
36	69.585	11.134	51.505	34.918	11.902	6.291	47.815	146.575	7.667
37	50.572	36.614	53.227	28.824	10.137	31.788	55.099	28.909	6.503
38	28.529	3.137	54.995	21.507	7.446	0.066	57.351	44.64	5.251
39	50.2	25.217	57.176	34.34	13.605	18.543	59.007	14.374	4.503
40	71.642	12.241	59.279	36.973	11.863	8.013	63.113	39.109	7.375
41	44.989	36.236	59.549	28.785	10.137	31.788	61.788	28.909	5.383
42	32.468	3.136	60.69	23.416	7.985	0.066	58.013	149.607	5.695
43	51.463	24.248	62.1	34.072	13.228	17.682	62.98	9.509	4.437
44	44.498	35.905	65.055	29.489	10.6	30.53	64.437	162.924	4.901
45	35.424	3.643	66.417	25.051	9.361	0.066	69.47	39.546	5.109
46	68.067	12.475	67.577	34.421	11.952	8.543	71.788	42.53	7.992
47	42.327	20.573	68.851	29.12	8.689	17.947	72.318	52.431	6.337
48	44.024	27.752	68.681	27.366	8.929	25.298	72.45	57.724	6.875
49	87.075	36.031	73.247	44.718	13.229	32.318	78.344	50.892	10.199
50	63.607	3.652	74.063	34.04	11.564	0.066	78.411	52.211	7.815
51	74.194	12.634	76.04	38.362	13.129	6.623	79.47	30.964	7.529
52	31.271	21.424	76.391	22.941	7.789	18.94	73.444	127.747	5.364
53	34.433	27.743	76.535	24.375	8.299	24.768	73.311	137.911	6.202
54	9.802	39.445	80.026	13.328	5.054	38.013	81.921	58.392	2.715
55	15.1	34.007	80.599	19.762	6.698	30.728	80.265	165.689	2.914
56	19.271	13.791	81.016	30.701	12.51	6.556	81.921	10.061	2.45
57	10.833	2.758	80.897	14.698	5.634	0.066	81.921	17.796	2.119
58	15.947	24.935	81.124	27.599	10.79	19.669	80.265	171.174	1.788
