# Supplementary material for: High-efficiency procedure to characterize, segment, and quantify complex multicellularity in raw micrographs in plants
Source: Plant Methods. 2020 Jul 28;16:100. doi: 10.1186/s13007-020-00642-0 (PMC7390866; doi:10.1186/s13007-020-00642-0)
Supplement: Supplementary file 9 — Additional file 9: Dataset S3. Modification of centroid coordinates of cells in a vertical Arabidopsis root section for analysis with SR-Tesseler software. [file 13007_2020_642_MOESM9_ESM.csv]

x[pix]	y[pix]	intensity	frame
2.097	2.582	0	1
10.618	0.719	0	1
10.051	5.833	0	1
24.721	4.062	0	1
24.497	8.958	0	1
37.466	9.654	0	1
2.248	9.242	0	1
10.557	13.576	0	1
24.909	13.912	0	1
2.47	15.985	0	1
37.252	17.451	0	1
25.238	17.14	0	1
10.927	20.94	0	1
25.102	20.919	0	1
2.355	22.542	0	1
37.24	25.213	0	1
25.017	25.294	0	1
10.623	27.921	0	1
1.422	28.596	0	1
25.747	29.684	0	1
37.544	32.366	0	1
11.28	34.378	0	1
2.208	35.722	0	1
26.078	35.09	0	1
37.346	38.563	0	1
21.29	42.178	0	1
30.344	41.614	0	1
10.826	42.815	0	1
1.865	42.524	0	1
37.04	45.944	0	1
2.532	48.769	0	1
28.289	50.152	0	1
20.27	51.219	0	1
11.134	51.505	0	1
36.614	53.227	0	1
3.137	54.995	0	1
25.217	57.176	0	1
12.241	59.279	0	1
36.236	59.549	0	1
3.136	60.69	0	1
24.248	62.1	0	1
35.905	65.055	0	1
3.643	66.417	0	1
12.475	67.577	0	1
20.573	68.851	0	1
27.752	68.681	0	1
36.031	73.247	0	1
3.652	74.063	0	1
12.634	76.04	0	1
21.424	76.391	0	1
27.743	76.535	0	1
39.445	80.026	0	1
34.007	80.599	0	1
13.791	81.016	0	1
2.758	80.897	0	1
24.935	81.124	0	1
