# Supplementary material for: High-efficiency procedure to characterize, segment, and quantify complex multicellularity in raw micrographs in plants
Source: Plant Methods. 2020 Jul 28;16:100. doi: 10.1186/s13007-020-00642-0 (PMC7390866; doi:10.1186/s13007-020-00642-0)
Supplement: Supplementary file 10 — Additional file 10: Dataset S4. The objects stats of cells in a vertical Arabidopsis root section using SR-Tesseler software. [file 13007_2020_642_MOESM10_ESM.xlsx]

## Sheet: ObjectsStats
Object index	Area	# detections	Local density	Major axis	Minor axis	Circularity	Diameter	Barycenter x	Barycenter y
1	63.8069	4	0.0626891	15.1771	12.4863	0.822705	13.8317	27.8983	9.1465
