# Supplementary material for: High-efficiency procedure to characterize, segment, and quantify complex multicellularity in raw micrographs in plants
Source: Plant Methods. 2020 Jul 28;16:100. doi: 10.1186/s13007-020-00642-0 (PMC7390866; doi:10.1186/s13007-020-00642-0)
Supplement: Supplementary file 11 — Additional file 11: Dataset S5. Parameter identification of cells in an Arabidopsis seed section by ImageJ software. [file 13007_2020_642_MOESM11_ESM.xlsx]

## Sheet: Sheet1
	Area (μm)	X (μm)	Y (μm)	Perimeter (μm)	Feret diamerter (μm)	FeretX	FeretY	FeretAngle	MinFeret
1	29.998	104.545	32.049	22.341	8.187	100.605	32.258	9.926	5.422
2	21.665	130.552	32.661	19.4	6.366	127.419	33.871	10.954	5.275
3	55.322	110.994	36.441	30.512	11.28	108.669	31.452	114.274	7.625
4	14.064	94.314	37.665	18.044	6.656	90.927	38.71	35.134	3.657
5	50.85	147.787	37.443	28.626	11.378	142.339	38.105	7.125	5.444
6	28.331	159.783	39.953	22.695	8.928	158.065	35.282	115.408	5.645
7	12.194	87.798	38.87	15.311	5.971	87.097	35.484	101.689	3.013
8	51.094	170.793	39.909	31.701	12.159	165.726	36.089	139.708	6.209
9	6.3	134.561	38.022	9.784	3.701	133.669	36.492	119.358	2.474
10	26.584	127.755	40.008	19.254	6.711	124.798	38.105	147.265	5.458
11	26.624	116.079	41.823	21.938	9.097	115.121	37.5	102.804	4.552
12	29.632	98.751	42.222	22.793	9.164	95.161	39.315	140.356	4.683
13	38.25	139.471	43.127	25.143	9.294	136.089	39.113	130.601	6.261
14	77.068	149.203	44.688	35.045	12.727	143.952	40.323	139.497	8.411
15	26.502	178.551	44.919	23.934	9.478	175.806	41.734	141.911	4.321
16	74.263	167.851	51.726	44.857	19.725	160.282	43.548	130.855	5.969
17	22.234	72.101	46.874	18.447	6.937	70.161	49.798	54.462	4.328
18	41.664	88.801	49.844	24.691	9.001	87.298	54.234	74.407	5.988
19	27.397	134.385	50.673	20.158	7.677	133.468	46.976	103.671	4.906
20	10.975	185.261	49.536	13.816	5.41	183.468	47.177	116.565	3.235
21	19.226	125.763	50.807	18.329	7.383	122.984	48.992	145.008	3.971
22	21.95	109.17	51.626	17.808	6.263	107.258	49.395	123.179	4.781
23	28.088	155.246	51.664	20.325	6.896	151.815	50.202	142.125	5.702
24	33.941	143.891	53.309	21.653	7.579	140.524	51.411	151.39	6.273
25	6.544	177.118	51.641	9.686	3.976	175.403	50.806	149.534	2.419
26	0.406	67.5	50.968	2.281	0.902	67.137	51.21	26.565	0.713
27	8.373	115.348	52.144	10.993	3.915	113.306	52.016	168.111	3.024
28	15.243	97.726	53.513	14.553	4.988	97.379	56.048	75.964	4.032
29	2.805	180.132	54.817	7.906	3.521	179.234	53.226	113.629	1.346
30	6.3	73.336	58.249	9.617	3.718	72.177	56.855	139.399	2.424
31	37.111	91.002	60.524	23.029	8.313	87.702	57.863	140.906	5.953
32	17.6	127.645	59.819	16.028	6.155	125.202	57.863	148.392	3.992
33	25.283	78.9	60.938	21.702	8.843	75.202	58.669	136.848	4.221
34	21.584	163.998	61.104	18.113	6.592	162.903	58.266	113.429	4.435
35	18.251	67.396	61.675	15.959	5.38	64.718	62.097	12.995	4.419
36	16.991	135.128	60.912	17.73	6.702	132.056	61.694	15.709	3.629
37	78.816	143.149	64.481	37.957	13.55	138.911	69.556	46.809	9.966
38	3.943	99.095	60.95	7.433	2.742	98.589	59.677	107.103	2.169
39	3.414	114.84	61.161	6.529	2.436	114.315	60.081	114.444	1.815
40	93.124	205.622	66.911	39.265	14.438	201.815	72.581	54.09	8.772
41	31.868	155.752	64.86	23.266	9.439	154.637	60.282	109.983	4.738
42	22.194	169.054	64.617	18.093	6.564	165.726	65.121	10.62	4.42
43	36.786	105.912	65.804	26.186	10.28	100.605	64.919	168.69	5.228
44	32.559	78.807	68.151	22.577	7.78	77.419	71.573	58.782	5.847
45	34.713	61.275	69.055	22.39	7.471	60.685	65.121	93.094	6.369
46	1.87	149.189	68.54	4.985	1.986	148.185	68.75	23.962	1.21
47	40.485	131.489	72.258	25.221	8.528	127.218	72.984	6.789	6.296
48	41.014	88.653	73.107	24.691	9.028	87.5	68.548	113.703	6.44
49	56.257	190.048	74.574	30.414	10.125	189.113	69.355	102.653	8.44
50	48.168	148.491	74.321	26.52	9.578	145.363	78.024	49.268	6.734
51	18.129	171.752	72.889	16.618	5.93	168.952	71.573	144.689	4.148
52	0.813	113.538	71.905	3.894	1.625	113.508	71.169	97.125	0.806
53	44.265	81.336	75.793	26.206	10.123	77.621	71.774	135.807	6.534
54	26.949	103.341	74.678	22.557	9.303	99.194	72.177	150.101	4.047
55	87.433	161.219	77.939	36.039	13.085	158.468	83.266	56.31	9.267
56	22.397	50.056	75.803	18.801	7.128	49.798	79.435	81.87	4.075
57	2.236	122.758	74.181	5.959	2.453	121.573	73.79	170.538	1.21
58	8.739	70.832	76.263	10.875	3.976	69.758	74.597	120.466	3.024
59	22.641	183.756	78.361	17.926	6.065	182.258	75.605	111.448	5.286
60	29.266	209.603	79.808	22.597	9.097	208.266	75.605	102.804	4.298
61	39.388	200.939	79.598	27.001	9.448	196.371	77.621	129.806	6.223
62	7.926	55.313	77.752	10.59	3.75	54.234	79.234	53.746	2.976
63	35.77	65.027	79.723	22.577	7.983	61.895	77.218	135	6.224
64	4.959	137.66	78.593	8.309	3.188	136.089	78.226	161.565	2.016
65	25.689	174.333	81.98	21.229	7.727	172.782	78.024	97.496	5.492
66	10.365	146.986	79.75	15.29	5.871	143.75	81.048	15.945	3.427
67	19.714	47.42	82.861	21.486	8.864	45.565	87.298	72.801	3.156
68	36.339	76.818	83.432	24.268	9.016	75.403	79.435	116.565	5.737
69	9.308	121.662	81.614	11.898	4.602	120.766	79.435	118.811	2.796
70	3.292	114.716	80.888	6.814	2.808	114.113	79.637	111.038	1.613
71	14.145	149.893	82.316	14.651	5.168	147.379	81.653	159.444	4.051
72	5.975	97.706	81.847	9.213	3.701	96.169	80.847	150.642	2.419
73	13.292	104.592	83.3	15.172	6.455	101.411	82.661	165.53	2.871
74	18.454	89.417	83.993	17.404	7.128	86.089	82.056	151.26	3.992
75	5.284	193.89	84.167	8.594	3.149	192.742	83.266	140.194	2.419
76	16.95	215.426	85.35	16.667	6.583	212.5	86.895	27.35	3.953
77	35.445	143.741	87.602	22.223	7.503	141.532	90.524	59.3	6.121
78	92.108	83.151	92.11	45.191	18.408	77.823	100.202	61.189	7.731
79	38.331	134.273	87.997	28.418	9.898	130.04	86.089	146.634	6.618
80	38.006	165.421	88.392	23.029	7.976	163.911	91.935	73.856	6.452
81	13.861	203.72	87.961	15.242	6.407	202.621	84.879	114.146	3.277
82	10.081	188.233	88.463	14.455	6.102	188.105	85.484	97.595	2.218
83	9.227	194.8	87.309	11.299	4.253	193.548	85.484	121.43	3.024
84	6.097	210.8	87.415	10.187	3.852	208.871	87.702	6.009	2.175
85	0.447	110.75	86.776	2.517	1.086	110.484	86.29	111.801	0.605
86	44.022	100.538	90.782	31.151	12.379	95.565	87.097	149.676	4.779
87	49.509	59.299	90.624	28.182	10.274	54.839	92.339	15.945	7.46
88	36.014	69.165	89.72	23.286	8.288	64.919	90.927	18.435	5.847
89	36.014	152.719	91.351	23.225	8.07	152.016	95.565	77.005	6.657
90	16.584	120.452	91.493	15.123	5.357	119.556	93.952	70.201	4.234
91	45.851	230.285	93.616	28.801	10.714	229.435	89.113	109.799	7.076
92	1.423	183.016	90.32	4.346	1.663	182.258	90.121	165.964	1.21
93	16.706	177.009	93.435	15.812	5.677	176.21	90.524	106.504	4.234
94	64.02	240.179	97.555	34.259	13.665	238.508	90.524	111.644	6.738
95	23.616	48.411	94.038	17.975	6.168	45.363	94.758	11.31	5.242
96	111.375	150.12	98.802	43.423	15.179	144.758	93.75	140.389	10.357
97	4.593	212.007	92.425	8.309	3.445	210.484	93.145	20.556	1.815
98	52.517	203.667	97.41	28.911	10.64	201.21	102.218	62.949	6.983
99	96.742	66.029	99.68	48.242	14.629	58.871	100.202	29.745	11.696
100	1.87	158.547	93.995	4.867	1.803	158.065	94.758	63.435	1.411
101	62.801	131.962	96.592	33.395	13.804	125	97.782	6.71	5.645
102	94.222	214.318	100.83	39.57	14.286	213.71	94.153	98.931	8.871
103	29.917	221.072	98.138	21.987	8.155	220.565	102.218	81.469	5.645
104	3.455	88.666	95.393	6.647	2.351	88.105	94.355	120.964	2.016
105	45.566	165.945	98.552	25.331	8.391	161.895	100.202	35.218	7.661
106	42.761	197.546	99.069	25.872	8.928	195.968	102.823	64.592	6.87
107	8.536	94.751	97.992	10.944	4.253	92.944	99.194	31.43	2.823
108	13.78	187.075	100.408	14.386	5.624	186.29	97.581	104.534	3.226
109	53.736	54.008	102.509	27.347	8.753	52.016	98.589	128.454	7.863
110	27.925	224.415	102.485	20.284	7.042	223.185	105.645	76.759	5.417
111	51.419	79.829	105.014	27.779	9.097	78.024	100.403	102.804	8.098
112	20.771	40.216	103.965	21.082	8.237	38.306	100.806	111.541	4.107
113	13.536	117.933	104.614	18.251	7.989	116.935	108.669	79.824	2.251
114	15.08	101.518	103.727	14.769	5.41	100.403	106.25	63.435	3.635
115	12.438	177.118	104.084	13.344	5.1	176.008	101.815	108.435	3.427
116	38.168	131.971	104.774	30.238	12.662	125.202	105.242	9.162	4.562
117	26.787	234.385	107.701	24.801	10.607	233.266	103.024	98.746	3.572
118	54.143	247.388	108.358	29.461	11.35	245.363	103.024	102.308	6.284
119	8.861	169.929	105.845	11.16	3.976	169.153	104.032	120.466	3.136
120	31.827	71.101	107.56	23.856	9.182	66.532	105.645	160.769	4.973
121	6.422	91.776	106.596	10.207	4.239	89.919	105.645	154.654	2.042
122	141.088	203.355	113.263	59.826	17.625	196.774	106.653	125.69	11.452
123	52.07	45.366	109.823	29.294	10.455	41.532	112.702	39.523	7.288
124	35.892	187.551	110.435	23.147	8.227	185.282	107.661	126.027	6.402
125	46.948	141.952	111.28	25.881	9.235	138.71	114.919	53.881	6.7
126	8.455	39.4	109.813	11.849	4.792	38.508	112.097	75.379	2.488
127	0.122	99.496	108.367	1.377	0.638	99.395	108.065	108.435	0.202
128	1.382	163.472	109.09	4.346	1.663	163.306	108.266	104.036	1.21
129	80.483	154.251	113.821	35.733	13.713	150	119.153	48.576	7.892
130	5.528	176.517	110.431	8.594	3.136	175.403	111.492	45	2.621
131	85.889	127.601	115.128	43.297	12.708	121.976	119.153	41.785	10.226
132	8.943	56.065	112.097	11.682	4.403	55.645	114.315	74.055	2.706
133	72.719	62.949	114.475	33.994	12.436	56.653	114.113	163.034	7.918
134	44.753	166.565	114.816	27.237	10.645	163.71	119.355	52.696	5.318
135	6.219	242.449	112.404	9.401	3.573	241.935	110.685	106.39	2.218
136	30.405	223.24	114.971	20.846	6.777	219.758	113.911	149.621	6.273
137	43.981	91.333	116.827	31.457	10.895	87.903	121.774	51.009	6.663
138	53.289	49.409	116.688	28.703	9.928	44.556	118.952	23.962	8.065
139	34.51	78.789	115.133	24.337	9.34	74.194	112.903	147.339	5.23
140	12.926	216.269	116.103	13.58	4.702	214.113	116.935	30.964	3.877
141	19.917	189.554	117.745	17.592	6.311	187.5	120.161	63.435	4.564
142	19.795	232.314	119.678	21.486	8.224	231.048	116.532	101.31	4.587
143	13.536	248.693	120.016	14.671	5.878	248.185	122.984	84.094	3.024
144	0.122	146.472	118.044	1.259	0.638	146.169	117.944	161.565	0.202
145	54.143	256.819	124.351	30.552	12.185	255.444	118.145	106.336	5.892
146	32.112	42.353	121.921	22.056	7.677	40.726	118.347	103.671	5.67
147	81.905	221.893	123.331	39.342	14.429	214.718	125.605	7.224	8.334
148	29.266	141.701	122.308	20.895	7.873	137.903	123.387	13.325	5.135
149	17.357	177.824	122.228	15.576	5.503	176.411	124.597	61.557	4.398
150	0.732	148.645	120.363	3.609	1.468	148.387	119.758	105.945	0.806
151	24.348	74.283	122.56	19.844	6.867	72.177	120.363	130.236	4.976
152	42.274	168.576	123.684	24.927	8.386	165.726	120.363	117.181	7.258
153	37.437	155.887	124.068	23.954	9.01	152.419	127.016	40.462	5.501
154	27.071	80.039	123.73	20.769	7.677	76.815	125.806	29.932	5.018
155	1.301	133.235	121.938	4.061	1.625	132.46	122.177	29.745	1.21
156	0.163	34.022	122.077	1.544	0.638	33.871	121.774	108.435	0.403
157	42.721	59.309	125.624	24.622	8.802	55.242	127.419	20.095	6.986
158	8.211	66.45	124.248	11.111	4.082	64.919	122.581	122.905	2.997
159	8.617	97.479	124.269	10.708	3.701	95.766	123.387	150.642	3.226
160	3.252	197.863	124.138	6.863	2.742	196.573	123.79	162.897	1.809
161	22.763	52.536	126.293	17.759	5.984	51.008	123.79	122.619	5.242
162	43.737	210.965	127.699	25.999	8.728	206.855	128.831	6.633	7.206
163	2.683	113.82	125.651	6.814	2.936	113.508	127.016	74.055	1.411
164	59.671	127.49	127.424	31.428	12.232	121.169	127.823	8.531	6.452
165	48.696	186.399	128.536	28.772	9.928	186.089	134.073	66.038	7.27
166	33.291	202.324	127.944	24.317	9.478	198.185	126.21	156.161	4.85
167	77.597	73.16	131.825	36.157	12.18	67.54	133.266	12.426	9.199
168	49.062	91.92	130.936	33.591	13.987	85.282	128.226	164.962	4.63
169	47.355	143.264	130.872	27.278	10.468	138.105	132.258	15.642	6.053
170	18.413	38.135	131.268	17.119	6.366	36.895	134.476	79.046	4.081
171	69.345	159.035	132.732	32.055	11.35	153.427	134.476	12.308	7.902
172	17.722	240.33	130.826	16.264	6.095	238.105	129.032	145.784	4.261
173	3.455	134.562	130.879	6.981	2.712	133.468	131.653	41.987	1.853
174	5.894	170.651	132.391	9.45	3.679	170.363	134.274	80.538	2.218
175	1.301	175.699	131.414	4.179	1.723	175.403	130.645	110.556	1.008
176	123.203	226.337	136.271	54.604	18.161	217.339	135.081	157.135	12.207
177	59.427	196.951	135.221	31.693	12.024	191.532	139.113	34.756	7.09
178	43.615	126.469	135.693	30.149	11.979	120.766	135.685	173.234	5.542
179	16.95	248.919	135.243	16.716	6.542	246.774	132.661	123.69	3.496
180	56.338	47.224	136.455	29.962	10.353	42.742	136.694	6.71	8.065
181	94.465	243.919	140.127	49.578	17.493	235.685	138.105	154.026	10.494
182	60.931	59.571	136.651	30.267	11.153	54.032	134.879	167.471	7.139
183	16.625	86.169	137.158	15.694	6.168	83.266	136.492	168.69	3.629
184	66.947	210.607	139.603	31.387	10.584	205.645	140.524	17.745	8.569
185	8.414	69.246	137.16	12.606	5.076	67.137	136.694	173.157	2.419
186	40.038	143.23	139.072	27.326	11.182	138.71	141.331	25.641	5.103
187	29.266	167.305	139.822	20.708	7.576	164.113	142.339	25.201	5.132
188	27.966	38.052	140.518	21.229	7.904	37.298	136.492	95.856	5.645
189	2.032	93.024	138.391	5.32	2.171	92.137	137.903	158.199	1.411
190	14.471	161.88	140.064	14.769	5.71	159.677	138.508	137.862	3.564
191	54.712	260.872	143.731	30.74	11.405	261.694	137.903	98.13	6.728
192	3.008	112.881	139.742	6.696	2.69	112.5	138.508	102.995	1.613
193	17.031	175.339	141.003	15.881	5.624	175.202	143.952	75.466	4.032
194	34.185	157.726	142.789	22.203	7.955	154.032	143.75	8.746	6.25
195	64.63	72.386	143.524	32.972	12.033	65.927	142.137	171.327	7.621
196	42.924	126.306	143.639	32.853	14.097	119.556	146.371	16.621	4.016
197	33.697	185.645	144.361	24.447	9.135	184.879	149.395	67.964	5.148
198	20.283	46.671	143.166	17.188	6.065	43.75	144.153	15.422	4.637
199	4.796	105.051	144.119	9.735	3.976	104.032	145.363	59.534	2.074
200	36.786	234.799	146.364	23.058	8.155	234.274	142.137	98.531	6.132
201	39.632	148.194	147.599	25.449	9.947	146.371	152.016	72.3	5.847
202	70.117	197.942	147.278	31.811	10.928	193.145	149.798	37.504	8.868
203	1.179	220.2	143.211	3.943	1.468	219.556	142.944	164.055	1.21
204	73.166	55.022	147.373	32.617	11.464	50.403	144.556	156.14	8.871
205	17.682	94.845	145.627	17.592	7.481	91.129	144.556	165.964	3.326
206	3.049	87.894	144.996	6.529	2.629	86.694	144.355	147.529	1.613
207	37.599	36.886	148.606	25.074	9.604	33.266	152.419	39.036	5.56
208	33.738	139.938	147.519	23.098	8.728	135.887	148.387	6.633	5.242
209	2.358	79.849	146.513	5.556	2.181	79.234	147.379	56.31	1.613
210	5.813	63.526	147.191	9.046	3.433	62.097	146.169	139.764	2.436
211	28.413	125.943	148.085	24.781	10.468	120.161	146.774	164.358	4.311
212	32.071	225.465	149.579	21.082	7.227	223.79	146.371	120.141	6.223
213	5.731	243.003	148.466	9.283	3.679	242.54	146.774	99.462	2.016
214	20.934	169.114	150.454	17.286	6.376	168.347	147.379	108.435	4.419
215	39.51	212.7	150.57	24.288	8.313	209.274	147.984	129.094	6.583
216	71.987	88.964	152.733	37.603	14.433	83.468	148.79	155.225	8.087
217	1.748	220.417	149.083	4.867	1.902	219.96	150	57.995	1.411
218	17.316	47.003	151.763	15.673	5.338	46.774	154.637	79.114	4.705
219	11.178	113.173	152.329	14.573	6.302	112.903	155.645	82.648	2.218
220	50.078	261.553	153.879	28.793	9.761	257.46	157.056	51.71	8.043
221	61.907	160.035	153.837	30.699	10.563	154.234	153.226	156.371	8.542
222	18.657	185.499	153.196	17.946	7.128	184.879	149.597	98.13	3.629
223	25.161	73.765	152.085	19.755	7.756	69.758	151.411	171.027	4.637
224	4.512	253.935	153.051	7.719	2.742	253.226	151.815	126.027	2.281
225	0.772	175.737	152.722	3.087	1.291	175.202	153.024	38.66	0.992
226	46.867	34.448	158.291	30.092	11.992	32.46	164.113	73.393	5.415
227	21.259	43.467	155.419	17.502	6.142	40.927	157.056	23.199	4.524
228	7.886	104.08	154.712	10.895	4.21	103.629	156.653	73.301	2.419
229	31.461	66.576	156.579	21.82	7.589	64.516	153.427	129.611	5.761
230	41.136	126.396	156.115	26.609	10.838	120.766	157.661	18.435	5.242
231	10.568	140.934	154.947	13.128	5.38	138.508	155.645	12.995	2.621
232	22.885	214.929	157.593	18.968	6.896	212.298	159.274	37.875	4.796
233	59.915	57.43	158.383	29.53	10.754	52.419	155.847	149.589	7.345
234	30.974	197.153	157.837	21.889	8.276	193.75	159.879	34.077	5.345
235	41.501	236.454	160.73	25.644	9.585	235.685	155.847	104.621	6.208
236	19.592	175.415	159.604	18.447	7.527	174.798	156.048	97.696	3.831
237	11.544	225.544	158.123	13.058	4.881	223.387	159.274	38.29	3.421
238	14.796	207.718	158.063	15.881	5.971	204.435	158.468	11.689	3.629
239	2.967	112.051	158.599	7.739	3.445	111.29	160.081	69.444	1.321
240	55.444	74.298	161.092	28.919	10.044	70.565	157.258	141.52	7.429
241	56.175	258.029	163.473	36.629	14.286	257.258	157.258	98.931	6.452
242	8.536	49.35	159.624	10.875	3.915	49.194	157.661	101.889	2.983
243	14.064	168.773	160.733	13.914	4.979	167.339	162.702	58.241	3.953
244	40.404	90.58	161.606	32.116	12.579	84.879	161.492	173.558	5.063
245	46.867	231.868	165.685	28.98	10.956	230.242	170.565	77.242	5.645
246	18.413	248.665	163.025	16.313	5.878	246.774	165.323	67.834	4.419
247	51.623	44.612	164.811	26.923	9.215	43.347	160.081	100.081	7.46
248	23.21	105.031	163.901	20.463	8.489	104.637	168.548	85.914	3.831
249	32.843	265.343	164.333	24.288	8.029	261.29	166.331	38.884	6.358
250	51.501	186.961	164.809	26.805	8.763	182.863	166.532	23.025	7.971
251	36.786	143.427	164.556	29.017	12.247	138.306	161.694	147.095	4.658
252	35.77	125.694	163.665	30.12	12.604	119.355	164.718	7.352	3.845
253	18.82	156.776	163.922	16.903	6.142	154.234	165.726	23.199	4.637
254	0.406	243.024	162.621	2.517	1.028	242.944	162.097	101.31	0.605
255	58.289	67.294	167.277	36.903	14.091	60.887	166.129	160.787	7.592
256	5.894	175.079	165.967	11.014	4.549	174.798	168.145	77.196	1.73
257	53.167	34.92	169.617	30.907	11.421	32.661	164.315	110.674	7.258
258	33.982	167.126	167.636	21.583	7.339	163.71	166.331	159.075	6.273
259	29.429	205.132	167.509	20.679	7.219	202.419	165.121	144.09	5.501
260	11.747	198.064	167.036	12.989	4.463	197.581	164.718	108.435	3.877
261	61.134	55.212	170.754	30.67	10.807	54.234	176.21	75.964	7.661
262	41.379	156.459	170.251	26.186	9.961	154.032	165.927	125.942	5.636
263	3.333	215.586	168.148	8.977	3.852	214.516	169.355	42.879	1.568
264	54.753	90.141	170.102	33.819	14.405	83.065	169.153	173.571	4.79
265	12.154	112.542	171.518	16.235	7.082	112.298	175.403	85.101	2.419
266	1.341	225.144	170.134	4.464	1.859	225	170.968	77.471	1.008
267	6.138	104.687	171.812	10.541	4.454	104.435	169.556	95.194	2.016
268	85.564	45.739	177.817	39.973	14.205	47.177	169.96	96.52	8.695
269	16.666	127.486	171.718	17.828	7.286	123.992	172.379	14.421	3.196
270	23.007	138.565	173.594	17.808	6.315	137.702	176.815	73.301	5.04
271	32.721	233.426	173.777	22.793	8.029	230.242	170.766	151.504	6.249
272	75.524	62.336	177.497	40.552	14.968	54.435	176.613	4.635	8.297
273	7.56	266.746	175.093	10.659	4.156	266.331	172.984	104.036	2.419
274	0.732	69.624	174.16	3.54	1.454	69.153	173.589	123.69	0.855
275	24.267	195.674	176.141	18.732	7.091	192.339	177.218	14.826	4.637
276	34.916	167.014	178.429	25.212	10.179	166.331	184.073	82.03	5.242
277	24.592	184.972	176.514	19.164	7.238	181.452	175.605	167.125	4.691
278	23.454	204.709	176.796	18.378	6.656	203.024	179.839	54.866	4.813
279	34.185	212.726	179.214	24.83	10.314	212.298	184.274	85.515	4.27
280	10.69	173.591	177.141	12.655	4.602	172.177	178.831	61.189	3.427
281	44.469	75.892	179.556	25.31	8.843	73.387	183.065	65.772	6.986
282	68.41	35.328	182.346	38.824	15.354	33.065	190.121	76.329	6.364
283	48.981	91.213	178.707	33.061	13.689	84.677	178.024	170.676	4.492
284	67.069	151.068	183.489	34.731	13.03	148.992	176.613	98.005	7.493
285	68.004	261.653	182.389	37.11	13.698	256.452	178.629	132.614	7.545
286	11.91	109.614	179.088	13.344	5.088	107.258	180.04	33.69	3.412
287	6.178	105.416	179.676	10.256	4.112	104.637	177.823	101.31	2.215
288	69.67	124.225	181.498	34.063	13.253	117.54	182.46	13.191	7.056
289	4.634	237.677	178.993	7.906	2.712	236.694	178.024	131.987	2.419
290	21.34	248.749	181.493	19.942	7.943	247.177	185.484	66.038	3.788
291	16.422	156.303	181.365	17.641	7.145	155.242	185.282	73.61	3.773
292	21.34	241.458	181.747	17.69	6.702	240.927	185.081	83.089	4.435
293	19.552	232.89	182.291	17.738	6.171	231.653	179.234	128.367	4.419
294	1.097	146.927	181.5	3.658	1.454	146.371	182.056	33.69	1.14
295	3.983	54.724	182.334	7.099	2.526	53.629	181.653	151.39	2.218
296	69.061	137.659	186.55	34.573	10.807	137.5	181.452	104.036	9.286
297	28.86	159.003	185.381	20.472	6.762	155.444	185.685	10.305	5.761
298	31.217	183.177	186.619	23.925	9.885	182.056	182.056	101.768	4.215
299	50.241	194.342	187.253	27.013	9.478	191.935	183.065	128.089	7.624
300	27.234	204.693	186.392	20.06	7.481	204.435	190.323	75.964	4.839
301	61.663	91.457	187.145	36.629	14.685	83.871	187.903	8.686	5.634
302	10.04	173.369	186.981	13.669	5.624	172.379	189.516	75.466	2.218
303	37.152	58.837	188.613	23.343	8.577	54.839	186.895	150.422	5.672
304	11.219	65.325	187.604	12.891	4.549	65.121	189.718	77.196	3.427
305	9.349	253.519	188.031	13.511	5.954	252.218	185.282	118.301	2.461
306	6.057	248.393	187.591	10.207	4.151	247.379	185.685	119.055	2.143
307	49.306	45.446	190.459	28.988	10.077	40.323	192.944	19.885	7.599
308	46.664	241.023	191.227	26.52	9.912	240.524	186.089	94.667	6.428
309	5.325	110.837	187.953	8.545	3.188	109.879	189.315	55.305	2.419
310	58.695	124.145	190.95	30.051	11.052	118.952	192.54	14.797	6.631
311	61.541	262.274	194.566	32.902	12.463	260.282	200.403	80.69	7.46
312	12.845	213.188	191.216	13.865	5.503	212.702	188.508	98.427	3.024
313	20.73	75.577	191.887	18.683	7.438	73.589	189.113	122.829	3.863
314	5.528	173.565	191.228	9.067	3.607	172.581	189.718	116.565	2.016
315	50.728	35.305	196.211	30.475	11.883	33.065	190.323	104.744	6.033
316	52.72	88.418	193.332	36.796	15.114	81.855	192.137	170.789	5.67
317	22.275	156.109	193.905	17.71	5.888	153.629	195.766	38.047	4.839
318	51.054	54.639	196.517	26.52	8.864	53.427	192.54	107.199	7.661
319	72.068	142.363	196.907	32.882	12.051	137.097	199.597	17.526	8.15
320	35.689	257.152	198.075	24.948	10.105	255.242	193.548	118.61	5.184
321	17.072	181.371	196.665	16.284	6.26	181.048	199.798	75.069	3.629
322	5.366	165.521	195.821	9.116	3.707	164.516	197.379	67.62	2.016
323	62.801	194.11	198.706	30.198	10.044	191.129	194.355	128.48	8.455
324	51.419	251.111	198.814	27.278	9.553	250.403	203.629	82.725	7.056
325	96.864	69.932	198.811	38.311	13.405	63.508	200.202	12.155	9.073
326	9.064	211.412	197.671	11.751	4.329	210.282	199.395	62.241	3.024
327	11.991	148.772	198.841	13.511	5.168	147.581	201.21	69.444	3.204
328	13.78	112.109	200.073	16.402	6.762	111.089	203.427	79.695	2.872
329	27.193	127.229	199.198	29.452	12.358	119.758	199.597	5.618	3.831
330	7.073	231.579	198.691	11.111	4.272	229.435	197.984	160.71	2.419
331	6.829	164.663	199.378	10.492	4.151	163.911	201.21	60.945	2.396
332	0.244	47.379	198.286	2.35	1.008	46.976	197.984	126.87	0.605
333	46.176	240.659	203.137	26.609	9.979	239.919	207.863	81.87	5.845
334	12.723	86.418	201.163	14.248	4.905	84.073	201.008	170.538	3.909
335	1.545	205.03	199.544	4.582	1.803	204.234	199.194	153.435	1.21
336	30.892	214.581	203.43	22.695	8.949	212.702	199.194	112.521	4.742
337	63.126	45.164	204.268	30.63	9.92	41.935	200.806	142.431	8.298
338	8.008	95.487	201.387	10.354	3.607	93.952	200.403	153.435	3.133
339	53.94	153.978	204.26	27.966	10.026	149.194	205.645	15.154	7.217
340	46.826	166	205.787	28.516	10.01	162.903	209.476	34.33	7.224
341	30.079	35.424	206.276	22.972	8.837	33.871	202.016	117.15	4.839
342	2.154	78.798	203.083	5.32	1.913	78.629	204.032	71.565	1.613
343	37.924	260.977	207.741	27.151	10.58	258.065	202.621	120.964	5.475
344	21.259	62.051	205.645	18.899	7.402	58.468	204.032	150.642	4.24
345	5.162	57.202	205.346	8.378	2.997	56.25	206.452	47.726	2.218
346	49.184	192.428	209.201	27.827	10.563	189.919	204.234	113.629	6.673
347	35.282	229.055	208.373	22.439	7.608	226.613	211.29	57.995	6.09
348	73.329	125.712	207.902	39.423	15.99	117.339	206.855	174.936	6.241
349	59.305	92.581	208.448	33.444	14.029	85.282	207.46	172.569	5.645
350	51.054	140.575	209.859	27.347	8.992	137.5	213.71	47.726	7.785
351	74.182	247.663	210.244	36.413	12.463	241.331	212.5	9.31	8.011
352	46.948	204.911	211.159	25.832	8.686	200.202	210.685	158.199	7.46
353	91.823	57.554	213.19	36.344	11.61	51.815	212.298	159.677	10.685
354	76.174	74.106	211.825	33.257	12.078	68.548	210.081	165.5	8.043
355	28.494	181.702	212.016	20.06	7.46	180.444	208.468	108.925	5.04
356	24.511	46.522	211.893	18.85	6.867	44.153	209.274	139.764	4.78
357	0.894	104.307	209.842	3.373	1.352	104.032	210.484	63.435	1.008
358	45.038	153.227	214.734	29.273	11.023	150	218.548	50.194	6.818
359	56.907	37.446	216.402	35.118	14.337	34.274	210.081	115.844	5.048
360	17.804	218.135	213.106	16.117	6.253	215.323	214.516	20.772	3.629
361	30.852	260.433	214.916	21.742	8.11	258.871	218.548	55.125	5.635
362	17.722	162.834	214.851	15.576	5.183	162.097	212.298	103.496	4.637
363	0.691	64.178	213.348	3.324	1.468	63.911	214.113	74.055	0.605
364	15.162	171.502	215.995	15.005	5.971	170.766	218.75	78.311	3.427
365	47.68	142.22	216.823	27.75	10.266	137.903	213.911	160.498	6.186
366	5.04	127.694	215.732	11.397	4.508	127.016	213.911	100.305	2.016
367	65.28	232.546	218.082	31.791	11.742	227.016	219.556	15.945	8
368	17.885	91.896	218.569	16.883	6.376	90.121	221.169	55.305	3.848
369	20.121	105.016	219.732	19.518	7.953	103.629	216.129	120.466	3.405
370	85.401	245.811	221.949	35.143	11.943	242.742	227.218	68.199	9.636
371	52.232	216.356	221.243	30.08	10.807	211.492	217.944	143.344	7.549
372	53.005	47.118	221.815	27.326	10.099	44.96	217.339	116.053	7.271
373	51.541	204.669	222.481	29.42	11.371	200.202	218.548	142.927	6.257
374	4.39	78.144	219.213	7.67	2.908	76.815	218.548	146.31	2.138
375	19.755	259.493	221.443	17.042	5.994	256.855	223.185	47.726	4.825
376	2.927	180.838	220.279	6.647	2.36	180.444	221.371	70.017	1.815
377	76.865	73.269	224.045	34.711	12.586	67.742	219.96	144.782	8.67
378	1.382	86.296	220.274	4.464	1.913	85.484	219.96	161.565	1.008
379	27.356	57.939	223.115	19.469	6.514	55.04	222.177	158.199	5.845
380	66.988	153.299	224.797	31.888	11.298	148.992	228.024	34.824	7.494
381	35.485	124.379	222.277	26.609	10.676	118.952	221.573	169.114	4.435
382	46.379	139.563	225.134	25.872	9.073	136.29	228.427	36.87	7.46
383	2.317	162.29	222.872	5.556	2.181	161.694	223.79	56.31	1.594
384	52.395	39.176	229.656	36.592	15.315	36.492	223.185	106.049	4.795
385	61.297	92.797	226.923	33.021	13.03	86.29	226.613	171.995	6.432
386	37.802	258.261	227.609	25.371	9.182	256.653	223.387	109.231	5.621
387	10.853	65.926	226.146	12.635	4.881	64.516	224.194	128.29	2.851
388	5.894	171.622	225.932	9.686	3.961	171.371	227.823	75.256	2.016
389	1.504	228.403	226.158	4.228	1.625	227.621	226.411	29.745	1.411
390	20.852	182.701	228.566	19.518	7.996	179.234	231.048	33.69	3.715
391	39.388	202.554	230.916	25.192	9.448	199.194	226.815	129.806	5.988
392	44.753	162.406	231.075	25.359	8.723	158.266	232.863	33.69	6.843
393	87.555	230.332	232.812	37.2	13.105	224.395	236.089	30.51	9.939
394	7.967	106.103	229.546	11.16	4.463	105.444	227.419	108.435	2.525
395	66.581	244.879	231.896	30.385	10.29	240.726	234.476	34.624	9.073
396	52.558	61.243	232.014	26.992	9.502	56.653	233.266	17.281	7.258
397	44.103	124.668	231.109	32.874	13.689	118.347	230.04	170.676	4.514
398	57.882	49.339	234.508	29.913	11.394	48.185	229.032	103.299	6.504
399	12.641	72.49	232.104	13.433	4.809	70.363	233.065	33.024	3.612
400	13.78	76.682	232.325	14.17	5.323	74.597	230.444	142.696	3.619
401	83.734	145.476	236.452	36.108	12.422	139.919	238.911	35.754	9.887
402	44.956	214.72	236.789	26.992	9.45	213.508	231.855	101.07	6.805
403	51.582	91.079	235.033	34.417	13.997	84.677	233.871	168.366	5.191
404	29.673	191.669	235.05	20.06	6.777	188.911	233.266	149.621	5.847
405	79.101	255.155	239.183	39.028	15.079	252.218	245.363	60.35	7.34
406	34.307	181.004	236.67	22.842	8.364	179.234	232.661	105.376	5.81
407	3.089	105.921	235.614	7.099	2.936	105.444	236.895	74.055	1.613
408	75.076	75.464	240.03	33.522	11.756	72.782	234.274	120.964	8.837
409	15.69	199.528	237.076	15.478	5.38	197.177	236.29	167.005	4.032
410	11.178	112.61	239.902	12.871	4.655	112.298	242.339	85.03	3.517
411	37.965	158.499	240.591	23.571	8.66	154.234	241.331	12.095	5.444
412	62.923	42.196	246.852	40.938	17.921	39.718	238.105	107.008	5.3
413	32.478	129.133	240.248	25.351	10.492	123.387	240.323	177.797	4.298
414	37.68	201.44	242.009	23.787	7.989	201.21	245.968	79.824	6.329
415	69.711	62.084	243.611	31.791	10.913	60.484	249.194	78.275	8.871
416	20.486	241.651	242.163	18.447	6.762	240.121	239.315	116.565	4.716
417	94.222	227.64	245.536	38.222	13.355	220.968	248.185	28.887	9.415
418	33.128	93.729	243.233	29.884	12.831	86.895	242.137	171.87	4.14
419	35.485	178.519	245.794	22.764	8.127	176.815	242.137	113.385	5.719
420	0.325	215.146	242.314	2.281	0.855	214.718	242.137	135	0.713
421	67.435	144.604	247.679	32.41	10.463	139.113	249.597	25.084	9.291
422	3.618	51.68	244.293	7.12	2.629	51.008	243.145	122.471	1.815
423	43.452	189.01	246.821	25.449	8.753	184.677	248.992	14.676	6.811
424	2.967	71.273	246.041	6.244	2.351	70.565	246.976	59.036	1.815
425	28.21	130.422	247.192	24.141	10.01	124.798	247.581	9.273	4.375
426	31.258	51.852	249.846	23.098	8.057	50.806	245.565	121.701	5.501
427	57.517	251.847	250.216	31.477	10.857	249.194	246.169	111.801	7.896
428	0.732	121.505	246.573	3.373	1.454	120.968	246.169	146.31	0.952
429	37.03	157.545	249.612	23.245	8.303	154.435	246.774	150.945	6.215
430	0.976	205.469	246.741	4.061	1.723	205.242	247.581	69.444	1.008
431	73.207	212.189	250.327	32.931	12.185	206.25	252.016	16.336	8.669
432	0.691	78.777	247.124	2.969	1.14	78.427	247.581	45	0.998
433	40.038	198.375	251.889	25.665	9.848	195.968	246.774	112.891	6.361
434	12.763	107.049	250.525	14.435	5.902	106.452	247.581	97.853	3.024
435	35.12	74.732	251.061	22.459	7.727	70.968	250.403	164.876	5.867
436	49.59	91.31	250.59	37.949	16.292	83.266	249.194	167.856	3.917
437	12.723	167.619	252.059	15.429	6.604	166.935	248.79	102.339	2.621
438	63.573	225.334	255.903	31.053	10.645	221.169	258.669	37.304	8.203
439	72.231	143.627	256.072	35.065	11.87	138.71	259.476	20.898	8.841
440	96.904	237.183	256.901	42.116	14.673	230.04	257.863	12.7	10.08
441	35.282	53.68	256.405	24.614	8.926	52.823	260.887	71.565	5.775
442	15.08	62.767	254.253	15.123	5.616	60.282	255.444	21.038	3.636
443	40.445	126.249	254.582	36.079	15.344	119.153	254.435	176.987	4.032
444	70.158	186.832	258.917	31.721	10.676	181.452	258.669	169.114	9.267
445	13.739	175.004	257.101	16.215	6.302	174.597	254.234	97.352	3.002
446	105.644	247.553	261.206	44.682	14.915	247.379	269.355	80.665	11.149
447	77.149	66.232	260.598	33.913	11.28	63.105	255.847	114.274	8.836
448	43.452	45.203	261.672	32.727	13.819	42.339	255.444	113.199	4.409
449	10.325	85.793	257.262	12.37	4.745	83.669	256.653	167.735	3.024
450	52.436	95.875	259.6	32.027	11.777	89.718	257.46	141.953	7.11
451	11.137	155.342	257.642	12.203	4.195	154.032	256.048	125.218	3.629
452	25.649	77.574	259.357	19.372	6.999	74.194	260.484	11.634	4.706
453	26.828	164.662	260.889	19.804	7.269	161.29	262.097	33.69	4.852
454	71.784	209.503	261.646	32.568	11.285	204.032	259.476	161.241	8.266
455	3.699	113.004	259.738	7.719	2.977	112.298	261.089	61.699	1.79
456	7.926	107.809	261.662	12.272	5.104	107.056	259.476	99.09	2.218
457	46.826	128.035	262.709	30.169	12.139	121.371	263.508	11.497	5.847
458	24.917	138.343	263.234	19.755	7.397	136.492	266.734	72.553	4.644
459	10.812	196.617	262.475	12.557	4.44	194.96	261.089	140.528	3.327
460	48.574	148.307	266.389	26.451	9.153	147.177	262.097	97.595	7.356
461	19.226	221.901	265.746	18.447	7.413	219.758	262.298	135	4.277
462	6.26	83.727	264.059	9.686	3.433	82.46	265.323	40.236	2.553
463	65.565	90.787	266.682	38.959	13.119	84.677	265.524	177.357	8.651
464	1.138	154.313	263.933	4.179	1.902	153.831	263.105	122.005	0.992
465	21.909	195.691	266.697	18.044	6.299	193.145	268.347	39.806	4.749
466	49.062	56.361	269.144	26.903	9.439	54.435	264.718	109.983	7.515
467	3.008	80.934	266.061	6.932	2.808	79.637	266.532	21.038	1.613
468	93.937	233.716	269.541	43.277	18.008	225.202	267.137	158.318	7.257
469	24.145	64.594	268.512	20.178	6.999	62.903	271.573	48.504	4.897
470	77.881	183.765	271.643	34.328	12.689	182.056	277.823	72.429	8.669
471	58.655	207.549	271.392	29.962	10.067	205.242	275.403	57.265	8.296
472	60.768	72.195	270.591	33.188	11.941	66.331	271.573	11.689	7.145
473	48.696	138.121	271.934	27.493	9.34	136.492	266.935	122.661	7.621
474	20.771	172.509	270.122	17.612	6.759	171.774	273.387	72.646	3.831
475	42.883	48.913	275.704	36.148	15.837	46.169	268.347	111.666	4.061
476	10.812	97.626	270.605	12.419	4.426	95.766	269.556	149.931	3.549
477	6.748	107.932	271.407	13.128	5.734	108.065	268.548	100.125	1.975
478	37.355	124.783	270.883	26.728	10.934	119.355	270.766	174.71	4.288
479	32.152	245.8	273.887	24.101	8.585	246.371	278.024	80.538	6.472
480	16.584	145.831	272.433	15.172	4.979	144.355	270.363	121.759	4.571
481	25.039	155.5	273.545	20.561	8.057	153.831	277.218	58.299	4.447
482	1.707	163.086	274.026	4.916	2.143	162.298	274.798	41.186	1.14
483	41.827	193.087	277.318	25.29	9.213	189.113	275.605	156.801	6.372
484	7.317	56.515	275.176	10.354	3.976	55.04	276.411	30.466	2.539
485	19.064	219.52	276.364	16.638	5.731	218.145	278.831	50.711	4.435
486	91.214	231.957	279.744	38.634	12.471	228.024	274.798	145.539	10.439
487	48.452	71.261	278.286	29.754	10.769	68.548	283.266	51.843	6.166
488	4.796	66.566	276.341	8.024	2.997	65.927	275	109.654	2.016
489	21.747	84.218	278.282	17.571	6.095	82.661	281.048	55.784	4.791
490	7.398	90.813	276.875	10.826	4.31	88.911	276.411	169.216	2.419
491	39.144	59.496	279.643	23.314	8.276	57.056	283.065	55.923	6.313
492	28.372	110.227	280.496	22.007	8.422	109.274	276.21	101.041	4.825
493	28.982	145.344	279.93	19.991	6.702	144.153	283.065	74.291	5.847
494	27.153	170.042	280.884	21.062	8.296	168.548	284.879	64.058	4.391
495	50.891	203.995	281.162	29.294	10.328	200.403	284.073	38.66	7.477
496	7.56	97.482	279.306	11.918	4.876	95.161	279.032	172.875	2.218
497	40.81	135.937	283.179	29.017	9.755	131.653	283.266	161.94	7.377
498	56.541	242.329	285.641	32.165	11.984	242.137	291.734	77.367	6.593
499	98.855	211.816	286.767	39.077	13.555	208.065	281.25	120.379	10.888
500	2.317	122.922	282.642	5.438	2.076	122.379	281.653	119.055	1.613
501	5.935	154.545	283.493	9.046	3.59	153.629	285.081	51.843	2.424
502	12.235	52.179	285.729	14.484	5.777	50.403	283.266	119.249	2.965
503	55.322	188.588	287.209	29.273	10.676	183.065	287.5	169.114	7.46
504	53.98	96.113	288.645	34.849	12.655	90.927	283.468	149.349	6.96
505	21.056	80.889	286.62	17.07	6.065	79.839	283.669	105.422	4.637
506	19.552	224.035	286.256	17.641	6.253	221.371	287.298	20.772	4.438
507	24.267	71.827	289.158	19.873	7.227	69.556	292.137	67.011	4.639
508	26.543	160.534	290.841	24.141	10.332	159.476	295.565	84.401	3.831
509	5.081	230.436	286.76	9.547	4.002	229.234	285.282	130.914	1.853
510	8.577	61.565	287.158	10.757	3.635	59.879	287.702	19.44	3.374
511	31.868	124.41	289.643	21.298	7.782	121.774	286.895	126.573	5.417
512	32.112	144.006	289.466	23.098	8.049	140.726	286.694	157.932	6.202
513	10.894	151.426	288.686	12.537	4.549	151.008	290.927	77.196	3.427
514	35.16	227.483	290.376	24.337	9.097	222.782	289.113	167.196	5.984
515	23.129	55.883	291.28	21.298	7.989	54.435	287.5	100.176	4.541
516	26.665	172.178	291.267	20.089	7.717	168.548	292.339	19.855	4.945
517	33.534	197.711	293.57	22.076	7.829	195.161	290.323	124.509	6.038
518	62.76	237.511	296.239	33.501	12.985	233.871	301.815	53.842	6.245
519	38.575	185.539	295.006	24.512	8.807	181.048	294.153	164.055	5.768
520	25.974	80.309	294.439	20.227	7.976	76.411	295.968	16.144	4.442
521	47.964	137.184	295.036	29.224	12.179	131.048	297.177	19.335	5.929
522	0.203	65.141	292.399	1.544	0.727	64.919	292.137	123.69	0.403
523	2.845	108.6	294.309	6.362	2.55	108.266	295.565	71.565	1.411
524	102.798	208.762	301.651	39.973	14.719	206.653	308.468	76.535	9.073
525	17.357	58.033	297.587	16.834	6.168	57.661	294.556	101.31	3.953
526	1.463	116.067	295.189	4.346	1.625	115.323	295.565	29.745	1.411
527	53.492	181.079	299.453	28.573	10.089	176.411	299.194	177.709	7.806
528	32.356	69.267	298.307	21.909	8.422	66.532	295.161	132.089	5.786
529	0.569	93.361	296.501	2.802	1.176	92.944	296.976	30.964	0.806
530	3.049	221.784	299.128	6.48	2.436	221.371	297.984	114.444	1.613
531	35.851	149.018	302.643	24.622	9.195	146.573	298.79	127.875	4.895
532	24.876	167.459	301.362	21.298	8.697	165.121	304.839	44.061	4.361
533	38.412	82.709	302.088	24.691	9.111	78.629	303.629	24.864	5.981
534	47.395	195.026	303.609	27.18	9.34	193.952	298.992	103.736	6.804
535	39.875	97.204	302.929	25.025	9.028	93.347	306.048	29.427	5.946
536	71.296	231.624	307.163	38.556	14.796	229.234	300.202	109.916	7.755
537	0.488	108.451	301.193	3.157	1.468	108.266	300.403	105.945	0.403
538	3.577	116.283	302.845	7.218	2.887	115.927	301.411	102.095	1.613
539	21.056	70.574	303.955	17.445	6.145	68.347	301.613	131.009	4.839
540	18.17	138.366	304.677	16.077	5.547	137.903	301.815	109.093	4.277
541	9.186	128.606	304.694	11.327	4.156	126.613	305.444	14.036	3.226
542	10.365	157.757	305.642	12.439	4.792	157.661	303.226	104.621	2.823
543	8.373	176.408	305.814	10.708	3.75	175.202	304.234	126.254	3.024
544	82.556	188.982	311.125	37.456	13.525	188.71	317.54	79.695	7.841
545	14.023	219.315	308.95	15.221	5.777	217.742	311.492	60.751	3.452
546	4.105	83.032	307.826	7.955	3.188	81.452	308.266	18.435	1.894
547	68.776	100.251	312.625	32.145	10.807	99.798	318.145	81.416	8.669
548	32.274	202.091	313.443	27.041	10.179	201.008	307.46	97.97	5.779
549	2.236	133.598	308.36	5.556	2.171	132.661	308.871	21.801	1.411
550	48.005	88.163	312.593	26.166	9.028	86.29	308.468	113.703	7.128
551	11.585	145.264	310.527	12.537	4.31	143.145	309.879	169.216	3.629
552	11.3	111.101	312.419	15.075	6.53	110.484	315.726	81.119	2.611
553	13.007	76.964	312.954	13.392	4.403	74.798	313.306	15.945	3.968
554	46.46	226.84	315.865	28.732	10.969	225	321.169	53.973	5.804
555	18.739	125.3	313.791	16.402	5.994	123.387	311.694	132.274	4.578
556	29.348	136.8	314.501	19.991	6.678	135.484	317.54	61.113	5.847
557	66.134	216.709	318.675	35.134	14.28	214.113	325.202	76.945	7.056
558	51.094	167.96	316.241	28.055	10.125	165.121	320.766	54.728	7.056
559	42.233	147.082	316.827	24.948	9.51	144.758	312.5	122.005	6.064
560	12.113	70.061	317.673	13.963	5.257	67.944	315.927	147.529	3.467
561	37.315	125.225	320.394	23.856	8.843	123.79	324.395	65.772	5.788
562	14.308	102.005	319.601	16.382	6.331	98.589	320.363	9.162	3.419
563	74.345	175.845	323.738	35.489	12.305	169.96	326.815	34.992	9.156
564	10.081	72.355	321.155	12.419	4.352	72.379	318.952	103.392	3.067
565	43.371	206.071	325.14	28.092	9.182	201.008	326.613	8.842	7.389
566	35.445	166.486	324.001	23.62	7.746	163.105	326.008	38.66	6.249
567	27.722	88.901	324.605	19.873	7.159	88.508	321.169	99.728	5.242
568	58.004	137.194	327.089	29.795	11.052	133.669	331.653	51.667	7.469
569	13.048	195.998	325.344	13.747	4.988	194.758	322.984	104.036	3.629
570	53.858	150.854	328.712	33.204	13.812	147.984	334.879	56.31	5.169
571	10.65	220.791	325.718	12.586	5.04	219.355	327.823	53.13	2.851
572	2.683	185.035	325.641	6.293	2.436	184.476	326.815	65.556	1.714
573	16.869	211.714	327.387	16.382	6.048	209.879	329.637	53.13	4.277
574	12.885	80.023	327.891	13.058	4.477	78.226	326.613	144.162	3.831
575	38.697	201.893	330.74	25.742	8.489	197.782	330.04	4.086	6.843
576	54.915	195.54	333.261	31.554	11.984	194.355	327.218	102.633	7.269
577	43.331	184.128	334.364	31.575	12.526	183.266	339.919	86.309	5.473
578	22.356	102.026	330.838	18.162	6.211	99.798	328.629	125.754	4.72
579	21.381	175.464	331.581	17.995	6.211	172.177	331.048	166.866	4.662
580	12.316	87.703	332.542	13.344	4.403	87.702	330.444	105.945	4.007
581	8.699	123.853	332.503	11.466	4.463	123.185	334.677	71.565	2.611
582	47.314	141.909	336.017	33.176	13.253	135.685	340.121	33.207	4.918
583	31.908	112.412	336.238	25.714	9.648	109.274	340.121	63.97	5.661
584	6.707	164.255	332.635	9.568	3.445	162.702	331.855	159.444	2.621
585	5.203	133.156	333.844	8.24	2.808	131.855	334.476	21.038	2.621
586	25.649	93.874	336.51	21.535	7.402	92.137	340.121	60.642	5.05
587	11.056	129.457	338.636	12.989	4.922	127.218	339.919	34.992	3.136
588	40.038	119.223	340.693	27.827	10.913	113.71	339.516	168.275	4.738
589	12.479	106.388	340.167	14.956	5.878	103.629	341.331	30.964	2.886
590	2.236	171.519	339.705	6.008	2.461	170.363	339.315	145.008	1.487
591	21.096	180.618	345.073	18.378	6.711	179.234	348.387	57.265	4.599
592	8.983	189.959	347.69	11.16	4.195	188.105	348.79	35.218	2.851
593	4.105	190.276	353.239	7.67	2.997	188.911	353.831	19.654	1.977
