# Supplementary material for: High-efficiency procedure to characterize, segment, and quantify complex multicellularity in raw micrographs in plants
Source: Plant Methods. 2020 Jul 28;16:100. doi: 10.1186/s13007-020-00642-0 (PMC7390866; doi:10.1186/s13007-020-00642-0)
Supplement: Supplementary file 12 — Additional file 12: Dataset S6. Modification of centroid coordinates of cells in an Arabidopsis seed section for analysis with SR-Tesseler software. [file 13007_2020_642_MOESM12_ESM.csv]

x[pix]	y[pix]	intensity	frame
104.545	32.049	0	1
130.552	32.661	0	1
110.994	36.441	0	1
94.314	37.665	0	1
147.787	37.443	0	1
159.783	39.953	0	1
87.798	38.87	0	1
170.793	39.909	0	1
134.561	38.022	0	1
127.755	40.008	0	1
116.079	41.823	0	1
98.751	42.222	0	1
139.471	43.127	0	1
149.203	44.688	0	1
178.551	44.919	0	1
167.851	51.726	0	1
72.101	46.874	0	1
88.801	49.844	0	1
134.385	50.673	0	1
185.261	49.536	0	1
125.763	50.807	0	1
109.17	51.626	0	1
155.246	51.664	0	1
143.891	53.309	0	1
177.118	51.641	0	1
67.5	50.968	0	1
115.348	52.144	0	1
97.726	53.513	0	1
180.132	54.817	0	1
73.336	58.249	0	1
91.002	60.524	0	1
127.645	59.819	0	1
78.9	60.938	0	1
163.998	61.104	0	1
67.396	61.675	0	1
135.128	60.912	0	1
143.149	64.481	0	1
99.095	60.95	0	1
114.84	61.161	0	1
205.622	66.911	0	1
155.752	64.86	0	1
169.054	64.617	0	1
105.912	65.804	0	1
78.807	68.151	0	1
61.275	69.055	0	1
149.189	68.54	0	1
131.489	72.258	0	1
88.653	73.107	0	1
190.048	74.574	0	1
148.491	74.321	0	1
171.752	72.889	0	1
113.538	71.905	0	1
81.336	75.793	0	1
103.341	74.678	0	1
161.219	77.939	0	1
50.056	75.803	0	1
122.758	74.181	0	1
70.832	76.263	0	1
183.756	78.361	0	1
209.603	79.808	0	1
200.939	79.598	0	1
55.313	77.752	0	1
65.027	79.723	0	1
137.66	78.593	0	1
174.333	81.98	0	1
146.986	79.75	0	1
47.42	82.861	0	1
76.818	83.432	0	1
121.662	81.614	0	1
114.716	80.888	0	1
149.893	82.316	0	1
97.706	81.847	0	1
104.592	83.3	0	1
89.417	83.993	0	1
193.89	84.167	0	1
215.426	85.35	0	1
143.741	87.602	0	1
83.151	92.11	0	1
134.273	87.997	0	1
165.421	88.392	0	1
203.72	87.961	0	1
188.233	88.463	0	1
194.8	87.309	0	1
210.8	87.415	0	1
110.75	86.776	0	1
100.538	90.782	0	1
59.299	90.624	0	1
69.165	89.72	0	1
152.719	91.351	0	1
120.452	91.493	0	1
230.285	93.616	0	1
183.016	90.32	0	1
177.009	93.435	0	1
240.179	97.555	0	1
48.411	94.038	0	1
150.12	98.802	0	1
212.007	92.425	0	1
203.667	97.41	0	1
66.029	99.68	0	1
158.547	93.995	0	1
131.962	96.592	0	1
214.318	100.83	0	1
221.072	98.138	0	1
88.666	95.393	0	1
165.945	98.552	0	1
197.546	99.069	0	1
94.751	97.992	0	1
187.075	100.408	0	1
54.008	102.509	0	1
224.415	102.485	0	1
79.829	105.014	0	1
40.216	103.965	0	1
117.933	104.614	0	1
101.518	103.727	0	1
177.118	104.084	0	1
131.971	104.774	0	1
234.385	107.701	0	1
247.388	108.358	0	1
169.929	105.845	0	1
71.101	107.56	0	1
91.776	106.596	0	1
203.355	113.263	0	1
45.366	109.823	0	1
187.551	110.435	0	1
141.952	111.28	0	1
39.4	109.813	0	1
99.496	108.367	0	1
163.472	109.09	0	1
154.251	113.821	0	1
176.517	110.431	0	1
127.601	115.128	0	1
56.065	112.097	0	1
62.949	114.475	0	1
166.565	114.816	0	1
242.449	112.404	0	1
223.24	114.971	0	1
91.333	116.827	0	1
49.409	116.688	0	1
78.789	115.133	0	1
216.269	116.103	0	1
189.554	117.745	0	1
232.314	119.678	0	1
248.693	120.016	0	1
146.472	118.044	0	1
256.819	124.351	0	1
42.353	121.921	0	1
221.893	123.331	0	1
141.701	122.308	0	1
177.824	122.228	0	1
148.645	120.363	0	1
74.283	122.56	0	1
168.576	123.684	0	1
155.887	124.068	0	1
80.039	123.73	0	1
133.235	121.938	0	1
34.022	122.077	0	1
59.309	125.624	0	1
66.45	124.248	0	1
97.479	124.269	0	1
197.863	124.138	0	1
52.536	126.293	0	1
210.965	127.699	0	1
113.82	125.651	0	1
127.49	127.424	0	1
186.399	128.536	0	1
202.324	127.944	0	1
73.16	131.825	0	1
91.92	130.936	0	1
143.264	130.872	0	1
38.135	131.268	0	1
159.035	132.732	0	1
240.33	130.826	0	1
134.562	130.879	0	1
170.651	132.391	0	1
175.699	131.414	0	1
226.337	136.271	0	1
196.951	135.221	0	1
126.469	135.693	0	1
248.919	135.243	0	1
47.224	136.455	0	1
243.919	140.127	0	1
59.571	136.651	0	1
86.169	137.158	0	1
210.607	139.603	0	1
69.246	137.16	0	1
143.23	139.072	0	1
167.305	139.822	0	1
38.052	140.518	0	1
93.024	138.391	0	1
161.88	140.064	0	1
260.872	143.731	0	1
112.881	139.742	0	1
175.339	141.003	0	1
157.726	142.789	0	1
72.386	143.524	0	1
126.306	143.639	0	1
185.645	144.361	0	1
46.671	143.166	0	1
105.051	144.119	0	1
234.799	146.364	0	1
148.194	147.599	0	1
197.942	147.278	0	1
220.2	143.211	0	1
55.022	147.373	0	1
94.845	145.627	0	1
87.894	144.996	0	1
36.886	148.606	0	1
139.938	147.519	0	1
79.849	146.513	0	1
63.526	147.191	0	1
125.943	148.085	0	1
225.465	149.579	0	1
243.003	148.466	0	1
169.114	150.454	0	1
212.7	150.57	0	1
88.964	152.733	0	1
220.417	149.083	0	1
47.003	151.763	0	1
113.173	152.329	0	1
261.553	153.879	0	1
160.035	153.837	0	1
185.499	153.196	0	1
73.765	152.085	0	1
253.935	153.051	0	1
175.737	152.722	0	1
34.448	158.291	0	1
43.467	155.419	0	1
104.08	154.712	0	1
66.576	156.579	0	1
126.396	156.115	0	1
140.934	154.947	0	1
214.929	157.593	0	1
57.43	158.383	0	1
197.153	157.837	0	1
236.454	160.73	0	1
175.415	159.604	0	1
225.544	158.123	0	1
207.718	158.063	0	1
112.051	158.599	0	1
74.298	161.092	0	1
258.029	163.473	0	1
49.35	159.624	0	1
168.773	160.733	0	1
90.58	161.606	0	1
231.868	165.685	0	1
248.665	163.025	0	1
44.612	164.811	0	1
105.031	163.901	0	1
265.343	164.333	0	1
186.961	164.809	0	1
143.427	164.556	0	1
125.694	163.665	0	1
156.776	163.922	0	1
243.024	162.621	0	1
67.294	167.277	0	1
175.079	165.967	0	1
34.92	169.617	0	1
167.126	167.636	0	1
205.132	167.509	0	1
198.064	167.036	0	1
55.212	170.754	0	1
156.459	170.251	0	1
215.586	168.148	0	1
90.141	170.102	0	1
112.542	171.518	0	1
225.144	170.134	0	1
104.687	171.812	0	1
45.739	177.817	0	1
127.486	171.718	0	1
138.565	173.594	0	1
233.426	173.777	0	1
62.336	177.497	0	1
266.746	175.093	0	1
69.624	174.16	0	1
195.674	176.141	0	1
167.014	178.429	0	1
184.972	176.514	0	1
204.709	176.796	0	1
212.726	179.214	0	1
173.591	177.141	0	1
75.892	179.556	0	1
35.328	182.346	0	1
91.213	178.707	0	1
151.068	183.489	0	1
261.653	182.389	0	1
109.614	179.088	0	1
105.416	179.676	0	1
124.225	181.498	0	1
237.677	178.993	0	1
248.749	181.493	0	1
156.303	181.365	0	1
241.458	181.747	0	1
232.89	182.291	0	1
146.927	181.5	0	1
54.724	182.334	0	1
137.659	186.55	0	1
159.003	185.381	0	1
183.177	186.619	0	1
194.342	187.253	0	1
204.693	186.392	0	1
91.457	187.145	0	1
173.369	186.981	0	1
58.837	188.613	0	1
65.325	187.604	0	1
253.519	188.031	0	1
248.393	187.591	0	1
45.446	190.459	0	1
241.023	191.227	0	1
110.837	187.953	0	1
124.145	190.95	0	1
262.274	194.566	0	1
213.188	191.216	0	1
75.577	191.887	0	1
173.565	191.228	0	1
35.305	196.211	0	1
88.418	193.332	0	1
156.109	193.905	0	1
54.639	196.517	0	1
142.363	196.907	0	1
257.152	198.075	0	1
181.371	196.665	0	1
165.521	195.821	0	1
194.11	198.706	0	1
251.111	198.814	0	1
69.932	198.811	0	1
211.412	197.671	0	1
148.772	198.841	0	1
112.109	200.073	0	1
127.229	199.198	0	1
231.579	198.691	0	1
164.663	199.378	0	1
47.379	198.286	0	1
240.659	203.137	0	1
86.418	201.163	0	1
205.03	199.544	0	1
214.581	203.43	0	1
45.164	204.268	0	1
95.487	201.387	0	1
153.978	204.26	0	1
166	205.787	0	1
35.424	206.276	0	1
78.798	203.083	0	1
260.977	207.741	0	1
62.051	205.645	0	1
57.202	205.346	0	1
192.428	209.201	0	1
229.055	208.373	0	1
125.712	207.902	0	1
92.581	208.448	0	1
140.575	209.859	0	1
247.663	210.244	0	1
204.911	211.159	0	1
57.554	213.19	0	1
74.106	211.825	0	1
181.702	212.016	0	1
46.522	211.893	0	1
104.307	209.842	0	1
153.227	214.734	0	1
37.446	216.402	0	1
218.135	213.106	0	1
260.433	214.916	0	1
162.834	214.851	0	1
64.178	213.348	0	1
171.502	215.995	0	1
142.22	216.823	0	1
127.694	215.732	0	1
232.546	218.082	0	1
91.896	218.569	0	1
105.016	219.732	0	1
245.811	221.949	0	1
216.356	221.243	0	1
47.118	221.815	0	1
204.669	222.481	0	1
78.144	219.213	0	1
259.493	221.443	0	1
180.838	220.279	0	1
73.269	224.045	0	1
86.296	220.274	0	1
57.939	223.115	0	1
153.299	224.797	0	1
124.379	222.277	0	1
139.563	225.134	0	1
162.29	222.872	0	1
39.176	229.656	0	1
92.797	226.923	0	1
258.261	227.609	0	1
65.926	226.146	0	1
171.622	225.932	0	1
228.403	226.158	0	1
182.701	228.566	0	1
202.554	230.916	0	1
162.406	231.075	0	1
230.332	232.812	0	1
106.103	229.546	0	1
244.879	231.896	0	1
61.243	232.014	0	1
124.668	231.109	0	1
49.339	234.508	0	1
72.49	232.104	0	1
76.682	232.325	0	1
145.476	236.452	0	1
214.72	236.789	0	1
91.079	235.033	0	1
191.669	235.05	0	1
255.155	239.183	0	1
181.004	236.67	0	1
105.921	235.614	0	1
75.464	240.03	0	1
199.528	237.076	0	1
112.61	239.902	0	1
158.499	240.591	0	1
42.196	246.852	0	1
129.133	240.248	0	1
201.44	242.009	0	1
62.084	243.611	0	1
241.651	242.163	0	1
227.64	245.536	0	1
93.729	243.233	0	1
178.519	245.794	0	1
215.146	242.314	0	1
144.604	247.679	0	1
51.68	244.293	0	1
189.01	246.821	0	1
71.273	246.041	0	1
130.422	247.192	0	1
51.852	249.846	0	1
251.847	250.216	0	1
121.505	246.573	0	1
157.545	249.612	0	1
205.469	246.741	0	1
212.189	250.327	0	1
78.777	247.124	0	1
198.375	251.889	0	1
107.049	250.525	0	1
74.732	251.061	0	1
91.31	250.59	0	1
167.619	252.059	0	1
225.334	255.903	0	1
143.627	256.072	0	1
237.183	256.901	0	1
53.68	256.405	0	1
62.767	254.253	0	1
126.249	254.582	0	1
186.832	258.917	0	1
175.004	257.101	0	1
247.553	261.206	0	1
66.232	260.598	0	1
45.203	261.672	0	1
85.793	257.262	0	1
95.875	259.6	0	1
155.342	257.642	0	1
77.574	259.357	0	1
164.662	260.889	0	1
209.503	261.646	0	1
113.004	259.738	0	1
107.809	261.662	0	1
128.035	262.709	0	1
138.343	263.234	0	1
196.617	262.475	0	1
148.307	266.389	0	1
221.901	265.746	0	1
83.727	264.059	0	1
90.787	266.682	0	1
154.313	263.933	0	1
195.691	266.697	0	1
56.361	269.144	0	1
80.934	266.061	0	1
233.716	269.541	0	1
64.594	268.512	0	1
183.765	271.643	0	1
207.549	271.392	0	1
72.195	270.591	0	1
138.121	271.934	0	1
172.509	270.122	0	1
48.913	275.704	0	1
97.626	270.605	0	1
107.932	271.407	0	1
124.783	270.883	0	1
245.8	273.887	0	1
145.831	272.433	0	1
155.5	273.545	0	1
163.086	274.026	0	1
193.087	277.318	0	1
56.515	275.176	0	1
219.52	276.364	0	1
231.957	279.744	0	1
71.261	278.286	0	1
66.566	276.341	0	1
84.218	278.282	0	1
90.813	276.875	0	1
59.496	279.643	0	1
110.227	280.496	0	1
145.344	279.93	0	1
170.042	280.884	0	1
203.995	281.162	0	1
97.482	279.306	0	1
135.937	283.179	0	1
242.329	285.641	0	1
211.816	286.767	0	1
122.922	282.642	0	1
154.545	283.493	0	1
52.179	285.729	0	1
188.588	287.209	0	1
96.113	288.645	0	1
80.889	286.62	0	1
224.035	286.256	0	1
71.827	289.158	0	1
160.534	290.841	0	1
230.436	286.76	0	1
61.565	287.158	0	1
124.41	289.643	0	1
144.006	289.466	0	1
151.426	288.686	0	1
227.483	290.376	0	1
55.883	291.28	0	1
172.178	291.267	0	1
197.711	293.57	0	1
237.511	296.239	0	1
185.539	295.006	0	1
80.309	294.439	0	1
137.184	295.036	0	1
65.141	292.399	0	1
108.6	294.309	0	1
208.762	301.651	0	1
58.033	297.587	0	1
116.067	295.189	0	1
181.079	299.453	0	1
69.267	298.307	0	1
93.361	296.501	0	1
221.784	299.128	0	1
149.018	302.643	0	1
167.459	301.362	0	1
82.709	302.088	0	1
195.026	303.609	0	1
97.204	302.929	0	1
231.624	307.163	0	1
108.451	301.193	0	1
116.283	302.845	0	1
70.574	303.955	0	1
138.366	304.677	0	1
128.606	304.694	0	1
157.757	305.642	0	1
176.408	305.814	0	1
188.982	311.125	0	1
219.315	308.95	0	1
83.032	307.826	0	1
100.251	312.625	0	1
202.091	313.443	0	1
133.598	308.36	0	1
88.163	312.593	0	1
145.264	310.527	0	1
111.101	312.419	0	1
76.964	312.954	0	1
226.84	315.865	0	1
125.3	313.791	0	1
136.8	314.501	0	1
216.709	318.675	0	1
167.96	316.241	0	1
147.082	316.827	0	1
70.061	317.673	0	1
125.225	320.394	0	1
102.005	319.601	0	1
175.845	323.738	0	1
72.355	321.155	0	1
206.071	325.14	0	1
166.486	324.001	0	1
88.901	324.605	0	1
137.194	327.089	0	1
195.998	325.344	0	1
150.854	328.712	0	1
220.791	325.718	0	1
185.035	325.641	0	1
211.714	327.387	0	1
80.023	327.891	0	1
201.893	330.74	0	1
195.54	333.261	0	1
184.128	334.364	0	1
102.026	330.838	0	1
175.464	331.581	0	1
87.703	332.542	0	1
123.853	332.503	0	1
141.909	336.017	0	1
112.412	336.238	0	1
164.255	332.635	0	1
133.156	333.844	0	1
93.874	336.51	0	1
129.457	338.636	0	1
119.223	340.693	0	1
106.388	340.167	0	1
171.519	339.705	0	1
180.618	345.073	0	1
189.959	347.69	0	1
190.276	353.239	0	1
