# Supplementary material for: High-efficiency procedure to characterize, segment, and quantify complex multicellularity in raw micrographs in plants
Source: Plant Methods. 2020 Jul 28;16:100. doi: 10.1186/s13007-020-00642-0 (PMC7390866; doi:10.1186/s13007-020-00642-0)
Supplement: Supplementary file 13 — Additional file 13: Dataset S7. The objects stats of cells in an Arabidopsis seed section using SR-Tesseler software. [file 13007_2020_642_MOESM13_ESM.xlsx]

## Sheet: ObjectsStats
Object index	Area	# detections	Local density	Major axis	Minor axis	Circularity	Diameter	Barycenter x	Barycenter y
1	3277.97	57	0.0173888	76.4469	33.4271	0.437259	54.937	68.1998	254.381
2	1732.11	42	0.0242479	82.3473	32.5987	0.395869	57.473	164.896	143.253
3	1053.13	21	0.0199406	40.0447	28.3616	0.708248	34.2031	70.3289	137.01
4	879.171	23	0.026161	65.3637	28.6023	0.437586	46.983	251.416	177.461
5	550.214	14	0.0254446	35.3571	24.9898	0.706785	30.1734	96.8312	81.103
6	173.65	7	0.0403111	19.1093	10.3711	0.542724	14.7402	145.587	76.5147
7	149.079	7	0.0469549	23.4048	19.8261	0.847096	21.6154	148.997	268.158
