# Supplementary material for: High-efficiency procedure to characterize, segment, and quantify complex multicellularity in raw micrographs in plants
Source: Plant Methods. 2020 Jul 28;16:100. doi: 10.1186/s13007-020-00642-0 (PMC7390866; doi:10.1186/s13007-020-00642-0)
Supplement: Supplementary file 14 — Additional file 14: Dataset S8. Parameter identification of toluidine blue-labeled cells in a transverse section of a Populus trichocarpa stem by ImageJ software. [file 13007_2020_642_MOESM14_ESM.xlsx]

## Sheet: Sheet1
	Area (μm)	X (μm)	Y (μm)	Perimeter (μm)	Feret diamerter (μm)	FeretX	FeretY	FeretAngle	MinFeret
1	262.373	248.344	14.64	86.1	26.681	234.468	11.711	168.69	15.404
2	136.774	269.583	10.963	61.277	24.324	257.641	7.226	173.53	8.721
3	1.366	229.915	8.019	7.45	3.568	228.488	8.472	12.095	0.748
4	1.738	219.305	9.095	6.952	3.277	217.525	9.219	8.746	0.748
5	63.762	292.276	12.116	39.364	16.945	283.804	8.97	162.897	5.002
6	2.173	223.665	9.906	7.158	3.277	222.01	10.216	8.746	0.997
7	900.984	184.89	30.347	164.124	56.264	159.219	32.89	21.566	31.279
8	140.686	191.641	16.579	60.547	25.81	177.409	16.944	12.829	8.207
9	10.244	305.544	13.021	17.89	7.919	302.492	11.711	167.276	2.208
10	451.299	225.778	22.731	97.294	31.96	210.05	21.179	169.216	19.893
11	442.234	311.838	25.451	95.23	31.742	297.757	23.92	4.502	19.934
12	648.048	280.159	29.033	124.87	34.06	263.123	25.166	168.608	25.49
13	8.94	262.711	20.582	14.619	6.578	259.884	22.924	37.304	2.259
14	0.993	157.241	23.36	4.254	1.898	156.229	23.671	23.199	0.748
15	4.222	348.046	24.474	17.78	8.283	344.352	22.924	158.839	0.895
16	741.672	336.686	40.068	112.97	35.049	323.422	49.834	32.221	30.093
17	116.224	150.86	29.865	55.574	18.499	142.525	32.641	27.255	9.737
18	246.852	252.864	32.82	69.21	23.151	241.196	32.641	171.957	14.452
19	3.166	355.269	27.274	13.878	6.478	352.326	25.914	157.38	0.927
20	28.435	140.339	34.143	30.611	13.149	135.05	32.392	152.949	4.423
21	473.339	212.807	43.111	89.553	30.412	198.09	45.598	7.533	22.063
22	521.021	363.181	45.79	101.925	31.995	354.568	31.645	127.405	23.432
23	337.124	130.678	43.732	73.791	27.281	116.86	42.11	170.538	17.193
24	42.156	232.656	37.039	32.619	14.557	225.748	35.631	173.118	4.425
25	21.854	299.298	38.281	18.958	6.778	296.013	39.618	17.103	5.045
26	430.128	160.797	47.008	130.568	31.828	146.013	44.601	170.538	20.171
27	85.492	384.968	43.432	60.981	26.455	375	36.13	150.054	5.247
28	144.349	312.803	43.382	47.651	18.373	303.738	40.116	159.353	11.18
29	427.272	243.925	50.373	101.936	32.839	229.236	52.076	11.821	20.886
30	21.792	268.538	43.853	35.207	15.779	261.628	42.11	164.427	3.057
31	1.428	272.64	42.538	4.168	1.671	271.844	42.857	26.565	1.246
32	218.292	303.608	52.757	82.953	31.329	287.791	44.103	140.486	12.377
33	0.373	251.038	42.608	1.908	0.898	250.664	42.359	146.31	0.498
34	41.908	111.646	47.523	28.547	11.113	106.894	50.581	42.274	6.123
35	453.286	289.912	59.042	98.996	33.275	278.821	47.591	140.469	19.862
36	285.655	265.456	57.265	75.251	26.332	252.409	65.033	29.476	18.289
37	28.808	383.559	50.839	33.032	13.973	378.987	47.591	158.009	4.958
38	368.415	191.009	57.343	101.583	27.929	177.907	54.817	164.476	20.183
39	2.98	103.016	50.877	6.72	2.364	101.661	50.831	161.565	1.993
40	602.539	94.232	68.318	155.919	60.73	72.259	81.229	26.565	20.342
41	1.614	110.257	51.961	4.52	1.898	109.385	52.326	23.199	1.246
42	1095.37	344.027	69.052	193.255	59.786	315.449	54.07	158.997	28.307
43	159.435	403.135	58.784	72.1	22.007	393.189	55.066	164.233	11.524
44	33.774	144.504	55.008	27.696	12.27	138.538	54.07	167.093	4.345
45	31.601	100.838	55.633	41.308	18.325	92.442	57.558	11.768	3.488
46	753.469	234.093	70.985	152.285	47.758	214.286	58.306	147.139	24.385
47	309.31	382.785	63.984	101.619	24.82	370.764	66.03	6.34	17.59
48	232.386	133.796	62.383	61.443	21.499	122.841	60.05	175.347	14.899
49	0.993	374.844	55.689	3.816	1.762	374.253	56.312	45	1.004
50	36.196	209.292	60.126	23.845	9.07	206.561	63.787	52.815	5.29
51	0.373	167.94	57.018	2.26	1.027	167.442	56.811	165.964	0.498
52	89.838	172.601	62.298	41.721	18.045	163.704	60.05	162.316	7.973
53	308.316	154.631	67.879	75.201	23.216	144.269	72.259	12.395	18.071
54	425.285	116.292	73.177	85.943	25.867	103.904	78.738	13.367	22.661
55	11.672	418.479	65.076	19.164	8.328	416.362	62.542	141.072	2.951
56	69.163	279.261	69.245	37.246	15.37	271.844	67.276	163.034	7.229
57	334.082	207.233	77.337	87.609	28.169	194.601	75	164.612	18.819
58	5.836	194.612	68.254	14.291	5.923	192.11	69.269	14.621	2.334
59	592.171	319.107	80.559	103.94	40.596	300	74.003	163.233	22.262
60	1080.35	408.971	82.29	129.914	46.649	386.213	80.731	177.245	30.187
61	431.307	178.01	77.675	86.784	28.494	164.203	76.744	175.486	19.763
62	273.548	264.383	76.662	83.391	21.702	254.153	72.259	167.4	17.428
63	1.304	252.248	69.204	4.168	1.814	251.412	68.771	164.055	0.997
64	75.744	137.409	74.485	37.749	15.232	130.814	72.259	164.827	6.538
65	27.876	69.585	78.395	26.529	11.806	64.784	81.478	44.145	4.229
66	712.741	290.802	88.55	106.154	36.191	274.834	82.226	159.444	27.36
67	0.435	383.205	74.982	3.257	1.576	382.475	75.249	18.435	0.498
68	1.242	275.768	75.785	3.962	1.595	275.083	75.249	128.66	1.246
69	1.925	384.931	76.467	6.514	3.011	383.472	76.993	24.444	1.08
70	0.31	218.248	76.669	1.908	0.898	218.023	76.246	123.69	0.498
71	47.806	378.729	79.36	37.346	14.46	370.515	79.236	178.025	5.645
72	11.858	161.164	78.961	14.523	5.203	158.223	78.738	163.301	3.738
73	287.766	93.113	86.335	78.372	24.384	82.973	93.189	21.584	16.754
74	640.597	144.712	90.557	168.121	46.298	122.841	85.216	166.936	21.399
75	61.154	197.003	86.628	40.055	16.351	188.87	86.96	172.117	6.818
76	35.575	441.258	87.103	34.462	15.706	436.545	82.724	138.215	3.669
77	592.605	370.889	96.43	107.549	32.19	354.319	91.445	176.894	28.632
78	299.19	67.586	91.525	69.11	26.086	54.07	93.688	6.582	17.058
79	1.242	226.096	85.64	4.958	2.297	225	85.465	167.471	0.748
80	42.715	112.412	88.34	35.171	11.817	108.389	91.196	24.944	6.169
81	0.435	264.671	86.942	2.406	1.114	264.12	86.711	153.435	0.498
82	11.424	270.807	89.1	15.932	5.47	267.608	88.704	149.931	4.125
83	119.763	342.786	92.291	49.911	18.359	335.382	93.439	18.189	12.957
84	0.435	249.401	87.512	2.905	1.342	248.671	87.708	21.801	0.498
85	391.262	217.917	96.242	113.811	30.644	202.824	93.688	169.695	18.288
86	239.774	237.588	100.921	86.492	27.908	230.98	87.708	119.999	18.386
87	28.311	172.709	91.039	22.008	7.191	169.684	88.455	165.964	6.502
88	747.384	261.738	103.108	120.808	38.48	242.691	99.668	172.185	26.926
89	215.436	192.041	97.705	100.456	24.913	180.648	91.196	149.331	14.62
90	23.717	430.898	93.084	20.805	8.984	426.827	95.681	33.69	3.838
91	15.832	102.751	94.357	18.545	7.76	99.419	95.93	42.397	3.783
92	5.153	444.466	93.923	19.602	9.138	440.033	91.694	154.134	1.008
93	21.544	176.997	97.482	18.751	7.541	176.661	101.163	82.405	4.236
94	13.1	50.192	98.865	21.399	9.769	46.346	102.907	52.253	2.145
95	17.508	318.694	96.652	23.966	10.571	313.455	97.425	8.13	2.68
96	907.813	323.859	111.093	125.856	40.852	303.239	105.897	165.879	28.916
97	10.865	115.181	98.212	13.38	4.946	112.874	98.92	40.914	3.609
98	41.783	392.084	99.528	35.886	14.264	386.711	105.15	27.013	6.748
99	311.11	353.243	110.197	80.451	27.478	350.581	95.93	120.518	17.76
100	4.098	151.457	98.022	7.631	3.011	150.748	96.678	114.444	1.993
101	730.994	86.972	114.073	136.663	37.786	73.256	127.824	51.694	28.571
102	394.925	109.756	110.829	91.219	29.085	99.169	97.924	133.264	20.718
103	394.925	456.287	114.353	122.167	36.933	448.754	98.92	127.875	17.093
104	184.332	51.835	107.327	65.501	27.716	38.621	113.87	22.184	10.492
105	141.741	174.696	107.69	103.229	43.707	157.226	111.877	3.923	13.363
106	322.968	404.738	109.529	75.981	25.374	393.937	103.156	144.593	19.294
107	218.975	143.52	105.457	114.142	46.388	120.598	100.914	177.537	9.058
108	294.099	425.225	109.683	110.312	27.716	413.372	101.91	157.816	17.691
109	0.807	178.779	102.035	3.111	1.453	178.156	102.409	30.964	0.748
110	365.249	63.953	117.16	105.631	28.269	53.821	124.585	49.289	21.345
111	4.594	300.495	104.631	9.625	4.025	298.505	104.9	21.801	1.938
112	4.16	206.749	105.657	8.628	3.389	205.316	106.894	36.027	2.119
113	309.62	291.886	113.694	84.851	26.069	282.06	106.645	144.335	16.906
114	25.331	387.499	109.864	20.125	7.256	387.209	113.123	74.055	4.937
115	10.555	123.947	109.856	13.999	5.838	121.595	107.641	140.194	2.949
116	311.483	215.357	114.224	82.263	33.597	200.083	116.362	6.387	12.667
117	264.422	182.836	116.714	92.215	29.428	168.688	115.365	177.574	13.655
118	5.588	441.656	113.724	10.828	4.786	439.784	115.365	51.34	2.078
119	481.348	141.277	119.441	108.308	40.587	120.847	120.349	5.991	15.485
120	373.32	247.503	122.374	84.121	31.153	232.475	118.605	172.648	15.092
121	447.139	382.085	125.655	121.527	34.314	364.784	124.086	174.165	19.225
122	366.676	38.163	127.614	88.898	34.533	24.169	140.532	45	16.495
123	1563.99	428.672	136.691	231.13	61.885	397.176	135.797	6.009	39.687
124	270.444	277.494	125.705	70.549	25.226	265.615	121.595	159.775	14.391
125	356.929	348.696	128.607	96.992	33.998	330.648	129.568	4.624	14.452
126	74.751	167.001	125.845	42.984	17.983	157.973	126.329	176.028	6.826
127	228.971	221.857	126.873	81.085	31.091	207.06	124.834	170.311	10.714
128	1.18	305.292	122.48	5.371	2.492	304.485	123.339	53.13	0.935
129	441.8	116.786	133.092	93.056	36.827	100.415	136.545	8.952	16.824
130	351.528	191.001	132.217	90.382	35.387	173.173	132.06	173.125	13.45
131	45.26	294.215	128.454	32.972	13.206	290.033	133.056	31.891	7.347
132	0.373	302.492	125.581	2.26	1.114	301.993	125.831	26.565	0.498
133	91.514	49.748	132.914	40.624	16.537	42.857	137.791	30.816	7.224
134	374.872	312.903	134.413	89.436	36.172	295.266	136.047	2.764	13.455
135	1.242	157.662	128.235	4.958	2.297	156.478	128.073	167.471	0.748
136	4.222	161.843	129.209	8.92	3.94	159.967	128.322	161.565	1.569
137	1.49	146.522	129.89	5.371	2.565	145.515	130.565	29.055	1.004
138	274.045	152.248	137.896	161.849	33.058	135.299	140.781	13.513	15.66
139	4.036	158.06	130.318	8.215	3.628	156.229	129.817	164.055	1.495
140	161.112	92.973	136.906	54.396	18.359	84.468	136.296	161.811	13.252
141	514.378	66.988	140.79	95.024	31.788	51.578	143.272	13.601	20.93
142	52.897	167.164	140.176	62.828	23.162	155.233	149.003	49.8	8.125
143	477.934	467.838	142.877	88.777	30.215	456.728	135.299	148.145	22.482
144	196.376	266.142	138.178	58.71	22.785	254.651	134.801	166.724	12.617
145	0.373	219.684	131.645	2.759	1.271	219.02	131.561	168.69	0.498
146	111.257	221.873	135.064	56.525	24.45	209.552	134.552	2.921	6.728
147	0.373	212.666	132.807	1.908	0.898	212.292	132.558	146.31	0.498
148	0.993	362.028	134.879	4.52	2.143	361.296	135.797	54.462	0.88
149	17.756	242.178	136.469	19.748	8.07	238.455	137.542	8.881	3.444
150	335.323	370.671	143.226	83.552	30.591	357.06	149.502	23.015	14.665
151	56.001	392.974	141.422	30.284	11.193	387.459	144.02	16.821	8.136
152	364.069	341.48	145.923	79.857	27.233	327.907	145.515	4.198	17.442
153	12.045	212.443	139.891	17.84	7.804	208.804	138.538	163.301	2.199
154	2.98	355.534	138.533	7.863	3.524	353.821	138.787	8.13	1.246
155	203.889	123.259	146.739	66.961	23.334	110.631	144.767	6.746	13.367
156	4.036	288.835	140.453	10.767	4.895	286.296	139.784	165.256	1.311
157	2.98	35.839	140.968	7.365	3.011	34.385	141.279	24.444	1.735
158	2.049	45.64	140.777	5.724	2.565	44.601	141.528	29.055	1.41
159	3.787	40.874	141.387	7.279	2.786	39.618	142.027	26.565	2.229
160	1.366	185.778	141.041	4.314	2.009	184.884	140.532	150.255	0.997
161	137.581	191.135	147.51	56.983	20.936	183.638	153.987	38.234	9.815
162	79.718	176.334	145.073	47.565	18.073	169.186	147.757	15.186	7.772
163	111.505	201.14	148.253	51.306	21.95	193.106	156.478	39.472	6.997
164	223.756	35.552	148.8	180.711	33.049	19.435	151.495	5.625	14.396
165	0.435	49.211	142.65	2.114	1.057	48.837	142.276	135	0.705
166	94.308	318.459	146.594	47.897	18.045	311.711	152.741	35.446	8.698
167	15.956	232.098	145.689	15.58	5.923	230.731	148.505	75.379	3.666
168	5.277	222.135	144.238	8.276	3.011	220.764	144.767	24.444	2.492
169	1.614	257.488	144.298	5.019	2.297	256.645	143.522	130.601	1.176
170	137.085	208.282	152.126	54.296	22.323	197.342	157.973	33.158	8.513
171	30.422	149.241	146.968	49.629	15.218	140.781	146.761	2.816	5.103
172	221.086	106.21	155.368	66.352	24.212	99.169	166.694	66.337	15.062
173	1.428	145.033	145.033	5.311	2.454	143.771	145.515	23.962	0.997
174	0.807	279.175	145.505	3.317	1.271	278.571	145.515	168.69	0.997
175	392.814	87.304	154.902	86.225	32.178	74.252	162.209	30.735	18.372
176	0.683	145.277	146.342	2.965	1.246	144.767	146.761	36.87	0.881
177	1.738	249.623	146.716	5.019	2.055	249.419	145.764	104.036	1.246
178	82.574	174.697	153.002	100.38	22.142	163.455	154.236	19.047	10.445
179	521.145	393.834	160.507	104.357	32.788	382.226	173.173	46.848	25.166
180	1.49	302.949	147.612	5.955	2.841	301.495	147.259	164.745	0.748
181	1.242	153.75	149.215	3.962	1.671	152.99	149.502	26.565	0.997
182	6.457	241.127	150.776	10.123	3.541	239.452	151.744	50.711	2.99
183	2.297	453.27	150.03	6.574	3	451.993	150.997	41.634	1.339
184	5.277	161.252	151.749	10.536	4.574	159.219	152.492	29.358	2.008
185	106.352	326.139	155.26	51.637	19.823	316.694	152.741	165.44	8.978
186	33.961	354.771	154.145	24.802	10.091	349.834	155.731	20.225	5.197
187	17.881	222.923	153.267	20.065	9.025	218.522	152.99	173.66	2.717
188	228.102	365.345	161.498	69.392	19.699	360.797	169.186	55.305	16.696
189	201.529	449.51	159.135	88.545	23.45	439.037	162.957	14.775	13.704
190	78.041	36.371	159.631	64.142	28.446	23.173	162.957	18.911	5.311
191	3.415	270.673	153.627	6.72	2.454	269.601	152.99	156.038	1.993
192	8.816	18.956	155.536	13.501	5.238	17.94	157.973	64.654	2.66
193	240.022	60.653	159.659	72.905	23.087	48.837	160.216	6.818	14.203
194	119.577	377.698	163.792	54.335	19.218	373.754	153.239	103.496	9.938
195	0.497	167.784	153.893	2.26	1.057	167.442	153.488	135	0.748
196	276.715	152.286	161.925	66.135	23.274	144.02	169.684	37.606	16.493
197	80.649	309.616	156.95	41.867	16.761	300.997	154.983	168.857	6.609
198	2.173	258.812	155.015	5.663	2.364	258.638	156.229	71.565	1.246
199	123.302	410.726	161.821	52.644	18.251	407.89	170.93	57.829	9.348
200	96.232	111.744	162.981	62.692	25.514	99.668	169.934	31.827	5.699
201	15.025	21.818	158.959	17.171	5.99	18.937	159.468	16.928	4.076
202	2.67	29.642	156.875	9.126	4.124	27.658	157.973	25.017	1.291
203	145.839	477.347	160.784	69.563	22.972	466.445	156.728	155.659	10.714
204	212.456	423.52	165.349	63.145	20.933	413.372	168.937	8.902	15.455
205	1.118	32.489	157.641	3.962	1.814	31.645	157.475	164.055	0.748
206	1.118	318.577	158.015	4.168	1.797	317.94	158.721	56.31	1.115
207	2.173	338.867	158.212	6.72	3.042	337.375	158.97	34.992	1.285
208	60.657	225.295	161.061	35	12.293	218.272	159.718	162.3	7.724
209	169.866	346.71	163.28	65.395	23.268	333.887	162.708	170.134	11.654
210	4.967	233.917	159.696	8.92	3.795	233.223	157.973	113.199	1.885
211	1.18	341.657	158.452	6.66	3	340.365	158.223	175.236	0.748
212	0.931	250.357	158.812	4.375	2.143	249.419	158.223	144.462	0.764
213	75.061	188.863	165.026	41.987	13.786	186.628	172.425	83.774	7.979
214	54.014	293.291	161.615	34.004	13.887	286.296	159.219	170.707	5.606
215	96.853	279.162	163.347	44.091	17.41	271.096	166.694	9.058	7.521
216	71.647	323.24	163.218	44.832	18.112	314.701	162.458	172.093	6.217
217	279.012	173.971	167.844	68.823	22.625	162.957	170.681	25.436	16.515
218	43.398	16.958	165.855	29.604	11.505	13.455	170.93	72.35	5.514
219	0.745	46.013	160.569	3.111	1.342	45.349	160.714	21.801	0.748
220	2.421	96.777	161.382	6.368	2.841	95.681	162.209	37.875	1.339
221	47.309	244.426	164.128	29.166	11.911	238.704	166.196	15.781	5.833
222	6.084	463.196	163.29	11.034	4.359	461.462	164.95	59.036	2.452
223	56.746	197.36	165.861	32.861	11.135	194.103	171.429	49.538	8.129
224	7.45	218.177	164.273	11.679	4.177	218.023	162.209	107.354	2.568
225	10.617	255.644	164.505	17.548	5.185	254.9	162.209	125.218	3.68
226	0.869	300.57	163.509	3.816	1.797	299.751	163.954	33.69	0.881
227	18.936	439.829	166.168	34.356	14.582	435.797	163.954	160.017	4.468
228	3.973	305.085	164.378	9.856	4.513	302.741	164.701	6.34	1.246
229	0.248	81.478	164.576	2.054	1.027	80.98	164.452	165.964	0.249
230	252.005	81.07	172.641	65.868	23.718	69.767	170.432	170.933	13.719
231	41.597	232.98	168.944	26.992	10.761	227.99	168.189	174.685	5.318
232	2.98	298.11	166.949	8.009	3.524	296.262	167.193	8.13	1.246
233	103.496	459.754	170.623	48.526	17.308	451.246	170.432	173.387	7.936
234	153.227	336.552	172.373	56.913	23.962	324.668	169.186	163.072	8.73
235	9.623	288.362	168.525	20.15	9.25	284.552	168.688	4.635	1.913
236	150.805	312.367	172.632	52.428	21.143	301.246	169.684	171.87	10.216
237	3.725	486.939	168.87	10.184	3.795	484.884	168.189	156.801	1.993
238	4.781	42.383	169.298	8.92	3.812	40.615	169.684	11.31	1.744
239	131.807	280.691	173.56	49.402	19.171	270.847	174.668	8.973	9.406
240	31.974	219.347	171.661	24.354	8.932	215.282	172.425	22.989	5.312
241	13.162	226.008	171.316	13.526	4.812	225	168.937	111.251	3.738
242	185.511	239.551	175.929	64.871	27.355	225.498	180.15	20.251	9.595
243	4.532	160.074	170.638	8.422	3.191	158.472	171.179	38.66	2.353
244	82.884	297.099	174.185	41.016	15.923	291.03	170.681	159.864	8.359
245	214.008	438.914	176.462	70.912	25.514	426.08	179.651	5.042	12.264
246	141.182	481.951	176.251	64.801	26.967	469.684	169.435	144.401	9.779
247	1.055	109.671	170.19	3.816	1.576	108.887	170.432	18.435	0.997
248	43.832	205.836	172.824	30.223	11.268	199.336	172.176	161.966	6.122
249	56.125	256.189	174.202	39.108	11.679	250.664	177.159	33.69	7.973
250	2.856	359.487	171.082	6.222	2.492	358.804	169.934	126.87	1.867
251	3.415	264.421	172.006	8.568	3.628	262.874	171.179	164.055	1.495
252	30.67	27.707	176.115	22.713	8.922	25.664	172.425	125.91	4.835
253	21.171	14.167	175.48	19.687	7.578	11.711	178.654	43.668	4.57
254	285.531	159.587	180.456	74.909	30.103	144.767	178.156	173.346	15.401
255	12.541	143.953	174.648	19.773	9.005	139.784	175.664	14.421	2.116
256	153.537	377.991	177.843	76.212	34.466	362.043	173.92	164.055	6.44
257	100.951	190.939	177.432	58.735	23.334	180.399	177.159	173.254	6.883
258	20.737	202.485	176.011	28.109	12.827	196.096	173.671	155.925	2.828
259	0.559	267.76	174.349	3.609	1.576	267.359	173.671	108.435	0.686
260	202.771	410.301	178.634	76.383	32.778	391.944	177.159	174.766	9.219
261	55.753	219.471	177.734	44.967	20.741	210.299	180.399	16.04	4.346
262	22.847	128.834	176.449	23.347	10.292	124.086	177.159	6.953	2.99
263	73.757	355.842	179.489	44.041	15.713	348.837	178.156	165.303	7.222
264	114.61	114.247	180.568	50.459	18.888	105.648	183.14	8.344	9.557
265	136.712	98.946	181.256	51.844	19.823	89.203	184.136	14.56	10.646
266	201.653	468.308	181.381	86.652	31.03	453.987	178.904	168.419	9.827
267	49.793	328.424	180.18	34.089	14.281	320.432	179.651	173.991	4.98
268	0.31	304.161	178.43	1.908	0.898	303.738	178.654	33.69	0.498
269	0.993	127.824	179.293	3.67	1.453	127.326	179.9	59.036	0.997
270	21.916	272.96	180.34	28.305	12.73	267.359	180.897	3.366	2.99
271	35.202	288.553	181.524	25.849	10.855	283.555	180.399	170.754	4.983
272	116.969	72.777	183.794	50.313	20.896	62.791	185.133	8.227	7.939
273	79.531	345.011	183.47	43.593	17.538	336.628	180.399	157.443	6.09
274	0.621	140.457	180.698	2.759	1.246	140.033	181.146	53.13	0.748
275	4.036	178.12	181.493	7.425	2.786	177.907	180.15	100.305	1.993
276	166.327	381.591	185.688	77.501	31.763	365.282	180.648	168.69	7.638
277	2.235	130.046	181.119	6.574	3.011	128.571	181.894	24.444	1.33
278	43.087	301.756	183.314	29.836	11.73	295.764	184.635	12.265	5.536
279	118.645	217.573	185.135	51.249	21.603	206.561	186.13	7.289	7.865
280	28.621	311.353	184.602	20.392	7.256	307.724	185.382	15.945	5.482
281	129.634	20.741	188.19	60.069	19.017	12.708	183.14	158.477	11.255
282	45.571	320.762	185.216	30.978	12.659	315.449	182.89	169.796	5.244
283	59.229	142.42	185.494	35.025	14.804	134.801	185.133	173.234	5.687
284	106.849	182.946	186.817	47.993	20.403	172.425	185.631	171.573	7.702
285	77.358	277.456	186.489	40.809	16.811	269.601	188.621	11.976	6.217
286	39.052	198.755	185.403	32.68	14.082	191.611	184.635	166.701	4.118
287	57.926	260.598	186.067	36.435	15.652	252.658	188.87	13.815	5.156
288	33.712	247.209	185.898	25.084	10.409	242.442	186.877	11.041	4.734
289	56.932	233.555	187.393	32.156	12.592	228.488	190.615	27.072	6.452
290	79.283	456.536	187.987	44.479	18.991	446.512	184.884	160.852	6.307
291	35.202	129.466	186.783	28.632	11.559	122.841	186.628	172.569	4.734
292	95.674	12.216	195.623	49.438	20.583	8.472	205.066	83.047	9.117
293	192.279	409.311	189.524	62.455	25.343	396.927	190.864	6.776	10.216
294	229.778	435.386	190.242	71.46	27.63	421.096	194.103	7.253	11.213
295	35.823	335	186.971	29.8	12.978	328.904	187.375	3.302	3.663
296	131.186	52.827	190.608	53.752	19.547	44.601	195.349	17.049	9.96
297	3.415	33.11	187.409	7.073	2.906	31.894	186.628	149.036	1.672
298	86.485	86.449	190.151	44.273	19.147	77.99	193.605	18.199	7.198
299	26.262	365.862	188.56	25.813	11.243	360.797	187.375	167.196	3.387
300	38.307	101.041	190.32	36.616	15.847	93.688	192.608	16.44	4.231
301	225.929	116.586	194.269	63.729	22.785	105.15	194.352	5.648	13.704
302	52.09	488.86	191.265	33.092	11.562	486.13	187.375	127.117	7.541
303	53.021	69.962	191.861	39.838	17.838	60.299	194.103	12.095	5.278
304	101.137	201.587	192.105	50.922	21.203	191.362	190.864	177.306	6.977
305	61.651	319.864	191.406	41.977	18.273	310.216	189.618	174.523	5.009
306	20.612	473.938	190.011	34.26	15.61	465.698	188.621	171.741	2.343
307	22.289	286.835	190.875	26.201	10.459	281.811	191.86	12.381	3.144
308	155.089	169.984	195.202	52.488	18.911	162.209	190.365	161.565	12.607
309	10.679	302.579	190.571	22.033	9.34	298.505	190.116	170.789	2.537
310	49.606	246.556	191.948	32.413	13.989	239.95	192.11	4.086	4.708
311	11.734	38.822	191.699	14.231	4.786	36.877	190.365	128.66	3.96
312	34.147	262.849	192.111	32.801	13.568	255.897	193.605	7.386	4.236
313	68.294	357.008	193.459	35.645	14.141	350.332	190.615	165.719	6.587
314	129.759	153.012	195.256	46.533	17.555	144.269	197.342	6.52	9.885
315	123.053	336.59	195.03	45.063	16.672	328.405	196.346	9.462	9.583
316	7.947	346.963	191.65	11.387	4.574	344.601	190.864	150.642	2.786
317	27.069	217.918	192.83	34.975	12.769	212.043	195.349	17.021	4.142
318	26.386	385.847	194.007	35.766	14.183	378.488	191.113	161.565	4.331
319	38.617	274.662	193.605	27.903	11	270.1	195.598	13.092	5.5
320	84.871	135.025	195.671	42.365	17.265	126.827	199.585	20.266	7.272
321	137.333	374.111	197.087	48.551	19.236	365.033	193.854	163.443	9.512
322	3.353	451.352	192.806	7.571	3.239	450	193.605	22.62	1.657
323	131.186	475.67	196.788	58.03	23.802	463.455	195.847	173.991	7.495
324	162.353	26.67	200.131	63.266	24.542	14.452	204.817	15.306	9.161
325	80.028	187.194	197.545	36.969	14.486	180.15	198.09	176.055	7.608
326	4.346	100.732	194.63	9.066	3.771	98.671	194.601	172.405	1.744
327	30.981	285.267	196.503	22.154	8.563	280.814	195.847	171.634	5.19
328	3.849	299.031	194.505	9.358	4.265	297.01	194.103	173.29	1.246
329	6.891	459.544	195.177	10.244	4.177	457.475	194.601	162.646	2.421
330	40.169	233.709	196.336	30.918	13.244	227.99	197.342	4.316	4.428
331	3.415	292.133	195.097	8.774	2.786	291.03	195.598	26.565	1.993
332	37.127	309.186	196.443	25.934	10.795	303.987	194.601	161.147	4.896
333	31.601	451.495	197.286	29.312	11.486	445.764	197.093	176.269	4.701
334	4.098	91.619	195.511	8.13	3.082	90.199	195.598	14.036	2.116
335	0.31	262.201	195.324	1.762	0.898	261.877	195.598	33.69	0.498
336	0.993	278.276	195.551	4.666	2.229	277.326	196.096	26.565	0.78
337	58.733	221.099	198.735	37.794	13.241	214.286	200.831	19.799	6.769
338	49.793	80.044	198.545	35.705	15.995	72.01	201.329	18.153	5.086
339	39.921	297.023	198.323	28.426	12.053	290.532	198.837	7.125	4.638
340	52.835	350.231	199.389	32.192	12.73	344.601	199.336	176.634	6.896
341	11.672	71.62	197.13	15.373	6.769	68.272	197.342	6.34	2.492
342	71.895	99.518	199.67	37.2	15.69	91.944	198.339	169.939	6.478
343	29.987	412.886	198.018	31.648	14.211	405.15	198.588	2.01	3.239
344	52.773	247.131	199.978	28.985	11.065	241.944	198.339	172.235	6.19
345	34.644	276.295	199.388	28.049	11.722	270.1	199.585	177.563	4.383
346	44.764	323.612	199.876	31.16	11.785	316.944	198.837	166.551	5.482
347	78.103	61.8	201.189	36.264	14.379	54.817	202.326	8.973	7.475
348	1.614	206.561	198.166	5.663	2.541	205.316	198.339	11.31	0.997
349	2.111	209.727	198.097	6.307	2.786	208.555	197.591	169.695	0.997
350	54.697	262.136	200.373	34.613	14.486	254.651	201.08	176.055	5.233
351	103	435.514	201.279	58.287	24.538	422.342	199.086	170.059	6.305
352	5.277	199.695	198.827	14.548	6.649	197.093	199.834	12.995	1.674
353	126.406	139.23	203.841	51.104	20.984	129.319	202.575	175.914	8.222
354	46.44	233.852	201.483	36.933	15.577	225.498	203.571	7.352	4.588
355	6.271	388.299	200.255	11.412	5.039	385.963	200.581	8.531	1.744
356	13.162	50.349	201.238	15.726	6.649	46.844	201.578	12.995	2.99
357	103.745	84.57	204.914	47.384	17.571	76.246	208.056	18.178	8.199
358	46.874	363.871	203.022	28.487	11.282	359.302	199.834	149.47	5.755
359	1.49	174.824	200.322	5.165	2.297	173.671	200.581	12.529	0.997
360	85.926	205.711	203.154	41.746	16.597	198.339	205.316	7.765	7.073
361	79.531	397.432	203.775	36.702	13.684	390.947	202.326	169.509	7.724
362	28.497	285.684	202.618	23.09	9.832	280.565	202.824	8.746	4.236
363	80.649	412.972	204.342	37.869	15.199	405.897	202.076	169.611	6.977
364	22.661	490.691	203.183	23.845	9.219	484.884	203.821	18.925	4.482
365	1.428	313.287	201.573	4.812	2.055	312.209	201.329	165.964	0.997
366	0.497	475.166	201.329	2.406	1.114	474.668	201.08	153.435	0.498
367	3.042	120.621	201.794	7.802	3.568	118.854	202.076	12.095	0.997
368	46.937	307.785	204.323	28.814	11.529	301.993	204.319	173.797	5.516
369	134.601	338.146	206.532	47.942	17.18	329.153	204.817	160.514	11.192
370	93.873	173.974	207.301	41.489	13.54	167.94	207.06	167.242	10.492
371	13.1	464.589	203.328	15.58	6.274	461.213	202.824	173.157	3.239
372	369.098	30.629	213.36	88.349	34.686	14.95	219.02	24.171	14.952
373	3.973	294.721	203.085	8.361	3.568	293.272	202.076	155.225	1.744
374	72.764	123.278	206.206	34.975	13.244	116.113	205.316	168.056	8.08
375	8.444	456.471	203.705	14.669	6.521	453.239	203.571	6.582	1.993
376	61.092	160.607	206.555	31.537	11.983	154.485	205.814	176.424	6.478
377	61.154	187.884	205.552	34.321	14.379	180.648	204.07	171.027	5.731
378	42.218	234.042	205.896	34.673	14.958	226.993	206.811	1.909	4.565
379	178.806	482.626	209.213	64.509	26.655	469.186	205.814	159.193	9.407
380	6.519	72.391	204.282	14.754	6.801	69.518	204.568	8.427	1.495
381	24.524	219.763	205.318	22.411	9.432	214.784	205.814	12.2	3.426
382	8.568	274.816	204.62	12.202	5.137	272.591	205.565	22.834	2.226
383	6.146	112.855	205.241	9.479	3.628	111.13	205.316	15.945	2.492
384	27.38	249.479	205.82	25.169	11.101	243.937	205.066	170.961	3.355
385	158.877	51.561	211.595	52.669	20.127	43.106	218.023	31.329	11.342
386	133.235	430.962	208.926	54.481	20.488	420.598	208.555	166.64	8.461
387	109.022	379.668	208.988	42.657	15.491	372.259	207.06	168.871	8.97
388	0.869	108.157	205.529	4.108	1.814	107.143	205.814	15.945	0.748
389	20.426	263.023	206.796	26.518	11.124	257.89	205.565	164.407	2.896
390	21.978	98.24	207.26	20.417	8.848	93.688	208.056	9.728	3.239
391	4.222	296.519	206.21	9.066	4.056	294.518	206.561	10.62	1.495
392	0.497	347.747	205.907	2.26	1.057	347.342	205.565	135	0.748
393	9.189	356.327	207.359	11.764	4.436	354.568	208.306	38.157	3.355
394	51.22	322.98	209.061	31.512	12.705	316.694	208.056	168.69	5.803
395	1.428	351.432	207.011	4.52	1.898	350.581	206.561	156.801	1.182
396	79.966	12.752	210.966	39.692	15.299	8.223	217.525	37.057	9.111
397	68.046	68.857	210.516	38.111	15.043	61.545	214.037	26.565	6.462
398	1.8	360.492	207.382	5.371	2.229	359.552	206.811	153.435	1.297
399	1.8	64.118	207.373	5.371	2.229	63.289	207.807	26.565	1.41
400	19.06	151.217	209.465	17.05	6.353	148.007	210.548	11.31	4.485
401	0.931	299.958	207.417	3.463	1.576	299.253	207.06	161.565	0.748
402	40.356	307.951	210.578	28.924	11.282	301.993	209.552	173.66	4.758
403	0.248	225.125	207.994	1.762	0.788	224.751	207.807	161.565	0.498
404	0.559	362.417	208.181	2.406	1.057	362.043	207.807	135	0.748
405	15.025	220.176	209.797	17.634	7.696	216.777	212.043	29.055	3.074
406	34.457	264.213	210.397	33.908	15.199	256.894	209.053	169.611	3.465
407	4.656	273.799	208.932	10.33	4.415	271.595	208.056	163.61	1.908
408	0.248	283.181	208.306	1.762	0.898	282.807	208.555	33.69	0.498
409	28.435	368.105	210.85	20.891	7.139	364.535	212.292	29.249	5.482
410	55.753	89.708	212.2	34.064	14.309	82.724	213.289	7.001	5.98
411	38.617	234.132	210.792	45.32	16.711	225.748	212.043	2.564	3.738
412	11.61	249.435	209.628	20.236	9.498	244.435	209.302	175.486	1.699
413	11.796	349.316	210.404	15.786	6.54	346.346	212.043	17.745	3.239
414	146.087	449.797	214.235	57.703	18.554	440.781	216.528	22.087	12.209
415	55.629	113.865	212.402	30.54	11.559	108.638	213.04	7.431	6.478
416	63.203	294.33	212.633	35.438	13.641	287.292	214.037	9.462	6.195
417	77.483	137.077	212.72	40.361	16.96	128.821	213.04	10.154	5.954
418	84.25	396.511	213.238	38.756	15.117	389.203	215.282	8.531	7.151
419	1.118	404.9	209.939	4.46	2.055	403.904	210.299	14.036	0.748
420	142.114	467.863	215.076	50.58	18.08	458.97	213.538	172.875	9.947
421	41.473	102.7	213.03	28.461	10.929	96.927	215.282	24.228	5.731
422	30.794	411.242	213.922	28.668	11.819	406.146	210.05	145.305	4.297
423	13.783	195.959	211.974	16.285	6.229	193.355	213.538	16.26	3.707
424	7.326	415.251	211.19	13.113	5.572	411.877	210.548	169.695	2.243
425	70.591	161.134	213.356	38.197	16.204	152.99	213.787	178.238	5.98
426	9.685	359.873	212.022	12.736	5.327	357.309	211.545	169.216	2.741
427	14.963	187.416	212.905	17.78	6.709	184.385	214.286	15.068	3.311
428	1.366	314.259	211.817	4.254	1.797	313.455	212.292	33.69	0.997
429	25.641	76.337	214.006	25.728	10.878	71.013	215.282	20.095	4.179
430	6.084	221.082	212.918	14.583	6.686	218.023	214.535	26.565	1.511
431	8.071	250.216	212.166	19.239	8.974	245.432	212.043	178.409	1.495
432	73.509	334.926	215.499	37.115	14.009	328.655	215.033	174.898	7.475
433	42.28	265.482	214.634	40.009	17.458	256.395	213.787	177.546	4.021
434	4.346	421.093	213.844	11.739	3.249	420.598	212.043	122.471	2.741
435	41.597	122.569	215.736	24.475	8.904	118.106	216.777	17.928	6.695
436	1.552	210.573	212.865	5.955	2.786	209.302	213.04	10.305	0.748
437	41.287	280.922	215.062	28.074	11.257	275.083	215.781	174.92	4.842
438	3.911	205.341	213.726	14.377	6.621	202.824	215.033	19.799	1.482
439	21.233	234.654	213.645	34.748	16.475	226.993	214.037	3.468	1.744
440	42.591	351.063	215.259	31.854	12.219	344.851	214.784	163.413	5.166
441	27.752	149.847	217	23.941	8.354	148.505	213.04	107.354	4.964
442	25.952	308.324	215.538	28.96	12.727	302.492	213.289	156.949	3.022
443	16.949	318.633	215.219	17.135	7.135	314.95	216.03	12.095	3.488
444	56.56	207.602	217.198	37.321	15.175	200.332	222.259	29.511	5.681
445	12.79	219.932	215.435	21.036	9.537	216.03	216.777	19.855	2.229
446	1.242	197.417	214.161	4.958	2.364	196.346	214.535	18.435	0.748
447	3.539	251.178	214.319	10.561	4.76	248.92	213.787	173.991	1.246
448	76.117	380.143	217.747	38.635	14.836	372.508	215.781	172.278	7.112
449	19.246	198.419	217.437	18.424	6.54	195.847	219.518	40.365	4.734
450	58.422	264.142	218.536	41.247	17.902	255.897	215.781	171.193	5.38
451	0.248	62.168	215.532	1.762	0.898	61.794	215.781	33.69	0.498
452	52.214	189.014	218.179	29.01	11.432	183.638	220.266	16.46	5.66
453	22.102	366.545	217.426	21.681	8.147	362.791	215.532	156.571	3.794
454	43.646	91.227	218.108	27.636	11.009	85.963	218.522	5.194	5.482
455	1.304	176.584	216.226	4.666	2.055	175.664	216.03	165.964	0.997
456	104.055	430.062	219.279	47.227	19.226	420.1	219.02	3.715	7.049
457	20.426	56.883	218.524	20.221	8.147	53.571	220.764	23.429	3.388
458	44.577	79.493	219.002	27.55	11.199	74.502	220.266	20.854	5.662
459	217.051	236.015	221.715	59.817	22.709	224.253	221.512	176.855	11.669
460	2.98	359.661	217.073	6.489	2.565	359.053	218.272	60.945	1.586
461	19.06	410.491	218.496	23.649	10.48	405.897	216.279	161.996	2.861
462	9.561	129.202	218.777	13.028	5.465	128.073	216.279	114.228	2.627
463	27.876	251.215	218.487	20.709	7.496	247.674	216.279	158.552	4.983
464	42.218	294.333	218.097	31.149	13.043	287.791	217.774	6.582	4.236
465	15.708	220.69	219.42	22.98	9.07	217.525	222.01	37.185	3.225
466	28.249	307.417	219.232	26.639	11.615	302.492	216.528	157.286	3.234
467	28.994	113.965	218.663	24.817	10.818	108.389	217.276	165.324	3.855
468	0.807	324.831	217.42	3.755	1.576	323.92	217.276	161.565	0.748
469	12.914	64.195	219.186	18.812	8.475	60.299	221.512	24.305	2.491
470	36.506	102.581	219.526	25.23	9.769	97.924	220.515	5.856	4.977
471	2.173	154.909	217.956	5.809	2.454	153.987	217.276	156.038	1.246
472	0.559	322.55	217.899	2.965	1.271	321.927	217.774	168.69	0.748
473	64.631	394.261	220.914	35.851	14.009	387.209	221.262	5.102	6.443
474	20.302	70.361	220.433	20.891	8.721	66.528	223.256	36.87	3.862
475	0.373	168.439	218.023	2.26	1.114	167.94	218.272	26.565	0.498
476	31.477	281.086	219.665	28.013	12.025	274.834	220.266	5.947	3.588
477	8.071	161.866	218.957	12.529	5.327	159.468	219.269	10.784	2.492
478	12.355	406.519	220.289	19.954	8.703	402.658	218.522	156.371	2.592
479	28.932	321.591	220.628	29.836	12.705	315.199	219.767	168.69	3.013
480	0.745	135.382	218.833	4.46	2.055	134.302	219.269	14.036	0.671
481	28.187	166.741	221.271	24.208	10.477	161.96	223.754	25.346	3.72
482	9.685	345.97	219.71	14.316	5.865	343.106	219.767	167.735	2.333
483	31.043	209.069	221.016	34.879	15.92	200.581	223.754	17.301	3.406
484	32.657	482.497	221.4	25.849	10.786	476.661	222.259	6.633	4.489
485	19.992	354.947	220.957	21.973	9.676	350.332	219.767	168.111	2.892
486	11.92	123.64	221.496	16.491	5.796	120.847	222.259	25.463	3.326
487	56.374	263.864	223.014	41.65	16.785	256.146	223.505	5.964	5.155
488	21.295	155.482	221.926	17.986	6.801	152.243	223.007	8.427	4.135
489	15.708	306.421	222.008	26.226	11.911	301.495	220.017	164.219	2.499
490	30.049	335.568	221.682	26.312	11.505	329.9	222.259	4.97	3.636
491	16.391	140.924	221.566	18.776	7.868	137.043	220.764	169.046	3.035
492	15.211	365.732	222.142	19.129	8.376	362.043	220.266	157.249	2.503
493	26.697	177.141	222.217	22.763	9.55	172.674	223.256	7.496	3.488
494	57.056	294.156	223.637	32.388	12.863	287.542	221.761	171.085	5.894
495	39.673	445.652	223.742	29.75	12.219	440.781	221.761	163.413	4.938
496	82.574	12.626	226.671	39.375	13.595	9.219	233.97	41.285	10.451
497	44.764	37.464	225.692	28.789	11.838	34.136	230.233	49.268	5.395
498	2.794	134.803	222.638	7.631	3.541	133.555	224.003	50.711	1.41
499	27.69	321.973	224.028	30.686	13.485	315.199	221.262	163.909	3.045
500	2.546	95.161	221.995	8.301	3.868	93.189	222.508	14.931	0.997
501	4.843	112.676	222.275	13.345	6.308	109.884	221.512	170.91	1.246
502	63.203	279.839	224.774	33.032	13.017	273.588	223.754	174.508	6.379
503	29.18	350.75	223.548	29.216	12.863	344.352	222.508	171.085	2.955
504	21.978	188.44	223.229	26.604	12.027	183.389	224.502	13.173	2.84
505	3.601	252.336	222.422	9.504	4.301	250.166	221.761	169.992	1.167
506	6.084	459.227	222.9	10.621	4.457	457.226	224.253	26.565	2.129
507	15.646	148.754	224.815	19.189	6.95	147.508	228.987	75.466	4.179
508	0.373	464.701	222.467	2.26	1.027	464.203	222.259	165.964	0.498
509	60.595	46.555	226.496	33.747	12.148	41.362	229.236	25.514	7.331
510	37.748	222.521	226.4	27.052	8.253	218.522	225.249	151.113	6.871
511	0.621	91.694	223.356	4.666	2.229	90.698	223.754	26.565	0.604
512	5.153	103.701	223.6	13.903	6.469	100.166	224.502	15.642	1.361
513	47.185	207.536	225.53	37.869	16.672	199.585	226.246	9.462	3.934
514	77.545	308	227.845	40.517	15.837	301.744	222.757	155.854	8.043
515	60.72	377.578	226.072	33.943	13.849	370.266	227.492	8.276	6.229
516	9.002	469.213	224.03	13.818	6.154	466.196	222.757	158.629	2.057
517	26.697	190.826	225.472	29.8	13.149	183.638	226.993	9.819	2.98
518	14.404	81.803	224.93	22.119	9.791	76.993	226.246	14.744	2.178
519	9.499	137.005	225.1	14.583	6.068	134.053	225.997	19.179	2.443
520	48.054	167.454	227.595	44.796	11.065	162.458	230.482	35.838	7.475
521	43.336	363.509	226.869	25.703	9.618	358.804	225.249	163.443	6.019
522	26.076	113.14	225.279	25.632	11.347	107.392	224.502	171.158	2.741
523	4.47	94.006	225.003	10.767	4.895	91.694	225.997	14.744	1.443
524	22.413	320.451	226.854	30.978	13.869	314.701	224.253	162.216	2.451
525	59.478	424.652	227.302	38.987	16.922	416.86	225.748	166.373	4.822
526	27.007	334.851	226.041	25.315	10.653	329.651	227.243	10.784	3.488
527	3.415	461.632	225.709	9.685	4.177	459.718	226.246	17.354	1.618
528	9.189	124.627	225.514	16.103	7.264	120.598	225.748	5.906	1.744
529	23.717	155.233	226.554	25.788	11.364	149.751	228.488	15.255	3.205
530	33.526	249.832	228.019	23.382	9.06	245.681	230.482	31.504	5.856
531	15.149	349.696	226.446	30.067	13.783	342.608	224.751	167.471	1.963
532	39.797	391.976	227.332	32.242	13.194	385.465	225.498	169.114	4.33
533	50.972	25.816	228.542	35.449	15.457	17.691	231.977	20.772	4.964
534	7.388	72.909	226.381	10.742	4.258	70.764	225.748	159.444	2.628
535	3.973	178.265	225.537	11.643	5.532	175.415	225.997	7.765	0.997
536	37.313	407.027	227.237	28.195	11.973	400.914	226.246	167.989	4.781
537	4.967	55.939	226.47	10.742	4.914	53.821	227.99	30.466	1.795
538	19.805	101.989	226.759	21.001	9.189	96.927	227.492	12.529	2.99
539	120.942	479.512	230.239	44.333	17.41	470.432	230.731	9.058	9.718
540	9.934	83.564	227.194	21.56	10.032	78.738	228.488	14.381	1.594
541	5.464	129.959	227.132	8.774	3.389	129.07	228.488	53.973	2.467
542	1.366	432.332	226.076	5.955	2.786	430.814	225.748	169.695	0.748
543	0.869	140.941	226.424	3.962	1.814	140.033	226.246	164.055	0.748
544	18.253	491.629	228.321	16.722	6.289	489.867	226.246	123.69	4.485
545	64.383	263.783	228.86	39.39	16.475	255.648	228.738	3.468	4.665
546	3.104	93.668	227.651	7.219	2.841	92.691	228.738	52.125	1.97
547	37.003	348.879	229.389	32.388	13.976	341.86	227.741	168.69	3.838
548	100.02	460.679	231.275	41.489	15.978	452.99	231.229	176.424	7.805
549	25.703	177.548	228.971	20.1	7.788	173.671	227.99	172.648	4.545
550	35.947	189.428	228.694	32.377	14.272	182.89	230.98	16.22	3.277
551	35.513	290.89	230.089	24.001	8.932	287.043	227.99	157.011	5.281
552	15.459	123.187	228.583	17.221	7.408	119.601	227.492	160.346	2.784
553	14.901	113.296	228.417	23.347	10.786	107.641	227.99	173.367	2.074
554	87.23	139.687	231.928	46.558	16.475	132.06	234.468	3.468	7.557
555	32.347	155.444	230.047	27.757	12.056	149.751	232.226	18.06	3.999
556	16.701	299.966	230.365	15.494	5.137	297.508	229.734	165.964	4.734
557	0.373	447.882	228.239	1.908	0.898	447.508	227.99	146.31	0.498
558	1.49	58.461	229.049	5.93	2.841	57.309	229.983	37.875	0.894
559	2.546	64.684	228.856	7.863	3.628	63.04	229.236	15.945	1.175
560	5.029	82.421	229.57	18.242	8.649	78.738	230.233	11.634	1.215
561	11.362	212.642	229.657	16.868	7.623	209.053	230.482	11.31	2.335
562	47.62	102.294	231.679	26.433	9.55	97.924	232.724	15.124	6.478
563	101.323	321.317	234.416	49.317	13.94	314.701	236.96	28.856	10.108
564	68.791	333.944	232.981	34.879	12.734	328.904	235.963	30.579	8.223
565	64.569	63.207	233.21	36.737	15.208	56.063	236.213	18.138	5.811
566	3.663	95.43	230.129	7.219	2.841	93.937	230.482	15.255	1.744
567	44.267	280.407	231.884	26.372	9.929	275.581	229.485	162.474	5.98
568	5.588	359.338	230.401	11.18	4.838	357.309	230.233	168.111	1.993
569	26.821	405.106	231.71	28.899	12.844	399.419	230.233	161.917	3.064
570	39.548	113.244	232.011	26.725	11.124	108.14	229.983	164.407	4.886
571	0.559	130.357	229.831	2.613	1.114	129.817	229.983	26.565	0.748
572	12.169	373.421	230.716	18.534	8.316	369.767	229.983	171.384	1.993
573	5.339	121.6	230.812	10.415	4.594	119.601	230.233	167.471	1.709
574	48.737	233.951	232.337	33.143	13.485	228.239	233.97	16.091	5.25
575	22.91	390.581	231.453	27.248	12.461	384.967	229.983	168.465	2.99
576	19.495	45.472	233.694	25.034	11.199	40.864	236.462	32.276	2.778
577	41.473	35.319	233.76	34.064	14.625	28.156	235.465	13.799	4.029
578	20.364	84.502	232.368	25.109	10.898	79.734	232.724	10.539	2.71
579	21.668	423.072	231.989	25.522	11.435	417.11	230.731	168.69	2.78
580	6.643	273.538	232.688	9.831	3.628	273.339	230.731	105.945	2.741
581	108.898	346.828	235.829	42.596	15.857	339.369	234.967	171.87	8.848
582	1.366	74.796	231.716	7.219	3.239	73.256	232.226	22.62	0.731
583	17.756	168.613	232.736	20.77	9.056	164.452	233.472	7.907	2.711
584	1.242	126.217	231.528	5.457	2.541	124.834	231.229	168.69	0.748
585	21.854	222.496	233.452	19.25	7.139	219.02	231.728	150.751	4.977
586	14.28	154.743	233.626	24.938	11.432	150.249	235.465	20.41	2.26
587	20.985	187.773	233.524	25.522	11.193	182.89	234.967	16.821	2.708
588	3.353	366.298	232.323	8.009	3.524	364.535	231.977	171.87	1.246
589	7.264	416.172	233.149	13.793	6.249	413.621	232.226	156.501	2.075
590	335.758	205.902	239.644	83.602	29.676	191.86	245.183	23.767	15.698
591	34.892	123.773	234.859	23.151	8.735	119.601	235.216	3.27	5.482
592	25.455	263.31	233.946	33.228	15.246	254.9	232.226	168.69	2.53
593	55.815	360.569	235.948	28.341	10.477	356.312	238.954	25.346	7.475
594	155.276	88.067	239.54	50.666	17.164	81.977	244.435	39.699	11.97
595	45.198	307.879	235.103	31.95	11.84	301.993	235.714	8.471	5.482
596	23.468	374.03	234.274	27.308	12.27	367.774	235.465	12.907	2.836
597	3.601	52.128	233.949	9.187	3.812	49.834	234.219	11.31	2.007
598	16.515	75.984	234.907	15.434	5.516	73.256	235.216	18.435	4.236
599	27.255	246.073	235.337	21.243	8.592	242.94	237.708	29.539	5.231
600	24.4	12.837	235.682	21.097	8.592	9.718	238.455	29.539	4.114
601	42.156	178.102	237.687	25.522	9.488	175.914	233.472	113.199	5.606
602	32.036	391.211	236.286	34.708	14.735	383.223	233.721	161.259	3.713
603	8.071	490.785	234.72	11.764	4.681	488.621	235.963	25.201	2.492
604	23.841	21.101	236.422	27.112	12.27	15.199	238.704	23.962	3.098
605	0.248	70.64	233.97	1.762	0.898	70.266	234.219	33.69	0.498
606	2.918	403.822	234.63	10.767	4.965	401.163	233.721	162.474	1.029
607	2.235	395.017	234.385	9.443	4.513	392.442	234.219	173.66	0.748
608	1.242	430.615	234.493	5.371	2.565	429.568	235.216	29.055	0.867
609	26.51	159.633	236.984	20.745	7.919	155.731	238.455	24.146	4.413
610	24.896	297.033	237.043	18.484	6.928	294.518	239.452	37.694	5.109
611	68.17	112.19	237.567	37.165	15.402	105.15	236.462	170.69	5.881
612	90.769	440.058	238.97	38.645	13.568	433.306	239.203	7.386	9.005
613	15.273	404.308	237.011	24.233	10.818	399.419	235.216	165.324	2.293
614	0.435	420.545	235.056	3.463	1.671	419.851	234.718	153.435	0.544
615	351.341	258.695	243.418	93.297	31.562	241.445	244.435	5.891	14.898
616	16.08	288.823	237.522	15.847	6.43	286.545	234.967	125.538	3.698
617	2.421	53.102	237.002	8.543	4.056	51.578	238.206	42.51	1.12
618	23.53	139.068	236.719	28.829	13.227	132.558	237.458	3.24	2.492
619	0.683	407.585	235.726	3.257	1.576	406.894	235.465	161.565	0.498
620	17.136	421.637	238.106	35.705	16.232	413.87	235.963	162.121	1.997
621	5.774	426.001	236.86	17.865	8.283	422.093	235.714	164.291	1.211
622	30.919	97.764	243.005	28.426	12.219	97.674	248.173	87.663	3.987
623	33.464	102.983	240.05	27.077	9.769	99.917	236.213	142.253	6.238
624	22.723	169.669	237.953	19.008	7.135	165.947	237.957	167.905	3.987
625	62.148	187.361	240.545	32.181	12.311	182.392	243.439	35.942	7.331
626	17.136	275.075	238.385	16.637	6.43	272.591	236.213	125.538	3.954
627	84.622	20.668	241.929	44.6	16.396	12.957	243.189	16.783	7.672
628	17.136	151.132	238.062	16.576	6.027	148.256	236.462	150.255	3.987
629	231.082	65.813	244.348	63.729	20.831	55.316	246.179	6.87	14.045
630	13.535	390.421	240.292	27.087	12.371	384.219	236.96	152.403	1.898
631	3.166	491.594	238.199	7.717	2.906	490.116	238.455	30.964	2.007
632	21.916	368.586	238.943	23.382	10.243	364.535	240.947	18.435	3.795
633	23.344	34.866	239.626	23.795	10.167	30.648	241.445	17.103	3.625
634	45.633	126.628	240.861	27.369	10.252	121.595	242.442	25.942	6.292
635	2.732	222.588	238.025	6.66	2.786	221.262	237.708	169.695	1.246
636	56.063	233.457	241.024	33.409	13.485	227.243	244.186	27.512	5.352
637	14.342	282.907	240.008	16.818	7.277	279.817	237.957	141.953	2.995
638	46.812	455.303	240.658	31.658	12.027	449.502	238.455	166.827	5.437
639	56.187	472.726	241.62	32.715	12.513	466.445	240.947	167.347	5.545
640	4.532	45.211	239.249	10.123	4.436	43.854	241.445	51.843	2.114
641	468.621	385.171	252.34	87.524	28.437	377.741	238.455	118.811	23.975
642	0.248	476.786	238.206	1.762	0.898	476.412	237.957	146.31	0.498
643	40.976	403.797	241.268	27.988	10.946	398.671	239.452	168.179	4.875
644	22.289	421.143	240.698	32.096	14.735	413.621	238.455	161.259	2.369
645	8.754	50.298	241.262	18.787	8.922	46.595	243.937	35.91	1.65
646	46.874	317.928	242.246	35.146	12.812	311.96	239.701	166.504	4.875
647	107.656	331.365	244.793	48.405	14.309	325.415	248.671	35.074	11.719
648	24.213	305.079	241.061	21.912	9.25	300.498	241.445	4.635	3.392
649	42.342	140.635	241.418	31.527	13.29	134.302	240.449	173.541	3.902
650	1.614	48.166	240.487	4.666	1.946	47.591	241.196	39.806	1.246
651	128.206	368.329	250.896	66.391	20.368	372.01	260.631	82.266	11.15
652	27.504	418.912	243.532	36.641	16.547	411.628	240.947	161.565	2.446
653	56.498	358.083	244.675	29.629	9.882	354.319	247.425	33.69	7.88
654	9.623	36.232	242.8	17.11	7.915	32.89	244.684	28.179	1.987
655	13.473	38.502	244.111	24.877	9.718	32.89	246.179	22.62	3.661
656	30.856	161.786	244.122	21.389	7.396	159.967	247.176	57.381	5.683
657	43.522	345.322	243.523	29.8	12.461	339.618	241.694	168.465	4.428
658	27.193	50.355	245.208	22.713	9.73	46.595	247.924	39.806	3.948
659	37.065	116.035	244.587	24.439	8.946	111.877	243.189	167.125	5.319
660	10.058	79.024	244.634	13.586	5.327	78.488	241.944	100.784	2.69
661	15.708	153.183	244.053	14.935	5.367	150.498	243.439	158.199	4.236
662	26.51	293.796	244.179	22.008	8.831	289.535	245.432	16.39	4.457
663	27.814	436.416	245.375	26.795	11.26	431.312	242.691	155.136	3.319
664	8.506	279.291	244.325	11.095	4.352	278.821	242.193	103.241	2.99
665	26.697	171.811	244.921	20.83	7.915	167.691	243.189	151.821	4.9
666	62.768	23.279	248.237	38.62	16.627	16.445	251.661	29.638	5.301
667	44.577	105.665	247.192	26.725	10.081	101.91	250.415	39.987	5.875
668	53.393	486.022	246.918	30.273	11.143	480.399	247.425	10.305	6.013
669	3.787	11.546	245.54	8.422	3.568	10.714	243.937	102.095	1.744
670	29.615	274.336	249.724	34.744	10.274	272.591	254.153	75.964	4.734
671	12.665	301.781	245.599	15.665	6.649	299.003	246.678	12.995	2.741
672	48.737	179.908	249.302	27.817	9.791	177.907	253.904	75.256	7.673
673	45.881	221.773	250.122	29.191	10.703	219.518	254.9	65.225	5.878
674	30.422	402.042	248.569	22.798	8.592	398.92	245.183	119.539	5.613
675	229.406	416.259	253.202	59.878	20.368	406.146	255.399	14.886	13.634
676	13.41	434.913	248.48	22.834	10.512	430.316	245.432	148.57	2.139
677	3.291	465.545	246.309	7.304	3.152	464.203	245.681	161.565	1.246
678	37.5	40.613	249.536	30.163	11.199	35.631	252.658	32.276	4.882
679	35.389	126.805	248.541	23.735	8.53	122.841	247.924	173.29	5.377
680	0.621	39.244	246.678	3.755	1.814	38.372	246.927	15.945	0.498
681	26.262	142.472	248.005	29.533	13.017	135.548	247.425	174.508	2.741
682	52.586	233.933	249.735	33.47	13.149	227.243	251.661	9.819	5.178
683	28.808	284.21	249.357	21.097	7.243	281.811	251.91	49.185	5.974
684	59.975	190.576	251.092	29.871	10.48	186.13	247.674	151.607	8.423
685	407.094	310.797	257.244	107.065	29.281	295.017	256.395	174.629	19.934
686	4.843	320.266	247.78	11.764	5.379	317.691	247.176	166.608	1.33
687	55.194	345.186	249.723	35.136	14.342	338.372	251.163	7.989	4.465
688	54.821	54.052	251.452	28.582	10.409	48.837	250.914	168.959	7.487
689	0.373	450.125	247.674	2.759	1.342	449.502	247.425	158.199	0.498
690	41.473	90.568	250.457	25.23	9.246	85.963	248.92	165.964	5.835
691	41.721	25.473	252.636	37.623	16.379	19.186	257.143	33.207	3.382
692	1.428	35.257	248.666	5.019	2.351	34.385	249.419	32.005	1.103
693	3.477	295.346	248.836	7.365	3.031	293.771	248.422	170.538	1.495
694	30.856	449.665	250.819	27.842	11.845	443.771	249.419	165.379	3.392
695	1.055	289.557	249.206	3.816	1.762	289.037	249.917	45	1.057
696	66.059	432.675	254.455	34.331	11.761	428.821	248.92	126.384	9.119
697	16.763	155.7	250.691	17.014	6.709	152.243	250.415	164.932	3.478
698	11.548	467.816	250.292	24.792	10.786	461.711	250.415	173.367	2.7
699	19.371	117.457	251.452	17.427	6.382	115.365	253.655	38.66	4.256
700	1.49	13.061	250.114	5.724	2.565	11.96	250.914	29.055	1.003
701	10.058	199.932	251.238	11.825	4.492	198.09	249.917	146.31	3.232
702	44.826	168.074	252.554	29.07	11.973	162.458	252.159	167.989	5.074
703	29.677	209.549	251.581	26.725	10.56	205.066	253.405	19.29	3.929
704	30.546	82.313	253.667	22.008	8.253	80.482	250.166	118.887	5.301
705	33.837	248.644	252.772	22.179	7.804	245.183	254.402	16.699	5.731
706	45.819	71.294	254.201	30.661	12.815	65.282	256.894	26.565	4.723
707	39.983	107.842	254.287	26.116	10.057	104.651	258.14	48.013	5.342
708	9.499	292.021	251.709	16.516	6.649	288.538	251.163	167.005	2.243
709	59.726	357.701	254.676	29.508	9.923	354.817	250.664	128.884	8.223
710	43.211	483.033	253.584	36.677	14.095	475.664	255.15	8.13	5.135
711	25.393	99.594	254.574	20.161	7.82	98.173	251.163	112.479	4.425
712	29.801	279.58	255.012	20.926	7.623	279.07	251.163	101.31	5.707
713	1.987	256.847	251.879	7.656	3.568	255.15	251.412	167.905	0.931
714	64.32	41.99	255.521	33.445	12.57	35.631	256.395	13.761	6.225
715	5.401	444.769	252.82	11.679	5.367	442.525	251.661	158.199	1.853
716	13.535	14.156	254.443	15.081	5.622	13.455	257.392	77.196	3.506
717	65.003	330.226	256.096	31.683	11.298	325.415	252.159	138.576	8.193
718	25.517	140.133	253.573	28.33	12.617	135.299	254.9	9.09	3.239
719	50.227	465.884	254.984	32.655	14.095	458.223	254.153	171.87	5.731
720	90.148	28.163	258.522	74.602	14.754	20.432	259.884	4.844	9.028
721	66.866	263.038	255.623	42.5	17.985	253.655	253.156	169.624	5.127
722	25.641	128.55	255.059	22.386	8.516	124.585	255.897	20.556	4.012
723	2.235	183.762	253.468	6.222	2.786	182.392	254.153	26.565	1.338
724	47.806	235.741	256.403	39.123	17.25	226.495	257.641	10.823	3.71
725	35.823	446.188	256.699	29.02	12.328	440.532	254.9	165.964	4.496
726	444.966	146.463	265.307	82.434	27.154	136.794	274.336	42.769	20.779
727	34.085	345.507	256.118	29.8	13.114	338.372	254.402	165.7	3.736
728	2.794	452.035	255.23	8.86	4.056	450	254.9	169.38	1.08
729	24.4	119.595	258.005	19.481	7.627	116.611	260.631	38.367	4.451
730	6.954	160.465	256.794	11.387	4.786	158.472	255.15	128.66	2.246
731	73.137	197.095	260.045	34.21	12.311	192.359	264.369	35.942	7.865
732	22.164	91.305	257.663	22.033	9.07	87.458	259.635	15.945	3.385
733	44.019	285.044	261.18	29.131	11.666	283.057	266.611	70.017	5.363
734	65.748	183.737	259.754	39.012	13.208	177.907	256.395	144.211	8.052
735	1.987	250.213	256.481	6.66	3.082	248.671	256.894	14.036	0.997
736	34.457	400.647	259.995	25.471	10.761	396.429	263.87	42.184	4.491
737	29.304	58.504	258.956	21.887	8.721	55.066	261.628	36.87	4.792
738	41.535	211.339	259.014	28.099	11.157	206.312	261.13	23.703	4.547
739	32.595	221.923	260.631	36.299	10.574	219.269	265.116	55.561	5.858
740	23.779	274.289	259.444	19.335	6.732	271.096	260.88	38.991	5.476
741	4.284	51.497	257.748	7.717	3.191	50.332	256.645	128.66	2.243
742	9.747	15.946	259.17	12.796	5.137	14.452	261.379	50.906	2.694
743	32.657	249.102	260.079	24.439	8.486	247.924	263.87	49.764	6.569
744	42.963	292.396	261.082	26.287	9.07	289.286	258.14	142.815	7.17
745	26.883	72.674	260.391	27.465	11.671	67.276	261.379	16.113	3.313
746	30.111	110.939	261.237	24.706	8.717	108.887	264.867	59.036	5.494
747	1.987	257.953	258.124	7.365	3.389	256.395	257.641	162.897	1.025
748	45.26	462.315	260.296	35.292	15.246	454.983	259.635	168.69	4.053
749	17.756	480.75	258.919	28.864	13.074	474.169	258.14	172.333	1.996
750	51.22	170.242	259.93	39.098	15.002	162.708	258.14	168.503	4.236
751	135.098	260.6	264.408	49.427	18.619	251.412	266.362	15.524	9.686
752	36.258	441.738	261.942	24.913	9.628	437.542	261.379	169.563	5.664
753	28.435	129.008	262.34	21.595	8.372	127.076	265.615	53.471	5.286
754	0.807	452.693	259.261	3.463	1.671	451.993	259.635	26.565	0.748
755	38.617	44.893	262.254	29.629	12.521	38.87	262.126	174.289	4.235
756	343.705	234.974	268.789	71.973	25.432	225.498	277.575	41.028	18.12
757	19.371	17.259	262.897	18.107	6.923	15.947	266.362	59.744	4.487
758	78.352	412.968	264.91	39.168	14.659	406.894	260.631	148.201	6.534
759	24.151	94.583	262.64	22.617	9.38	89.701	263.621	16.991	3.446
760	1.614	252.121	262.328	7.717	3.568	251.412	263.87	65.225	0.781
761	65.5	342.333	264.13	37.14	15.25	334.635	263.372	175.314	5.831
762	34.147	479.987	262.608	31.245	13.568	472.924	261.13	172.614	4.04
763	20.178	103.206	263.739	17.135	6.43	101.661	260.88	125.538	4.443
764	29.863	356.405	263.239	21.681	8.116	352.824	264.618	17.879	4.983
765	87.603	428.414	265.655	36.264	12.95	423.09	268.854	30.018	9.615
766	29.056	278.608	265.172	23.236	9.06	275.831	268.854	58.496	5.174
767	46.999	366.827	264.665	28.607	9.929	362.791	267.359	17.526	6.977
768	15.087	75.74	264.659	25.97	11.838	70.515	267.608	30.343	1.829
769	18.501	120.346	264.234	18.046	7.135	117.11	264.867	24.775	3.79
770	11.796	160.127	265.329	18.424	8.051	158.721	269.352	68.199	2.325
771	43.398	62.364	266.475	26.383	9.625	60.797	271.096	68.749	7.048
772	20.178	327.401	265.056	25.532	7.496	323.92	266.86	21.448	5.441
773	17.073	31.307	265.007	25.522	11.347	24.917	266.611	19.231	2.522
774	2.421	274.805	263.267	6.015	2.601	273.588	263.621	16.699	1.246
775	3.166	456.613	263.277	12.262	5.572	453.987	262.874	169.695	1.026
776	282.054	169.585	271.895	68.737	23.076	157.724	275.083	24.905	16.655
777	15.335	300.692	266.147	16.32	6.928	298.256	263.87	142.306	2.995
778	3.104	403.684	264.578	7.133	3.042	402.409	265.365	34.992	1.586
779	62.955	211.259	266.995	35.705	12.651	206.811	270.598	32.125	6.627
780	28.87	478.323	266.38	42.657	13.568	471.678	264.618	172.614	4.035
781	34.519	77.689	268.08	35.509	15.713	70.515	271.844	27.378	2.907
782	1.925	461.836	264.534	8.86	4.177	459.967	263.87	162.646	0.814
783	104.428	185.305	270.989	44.796	16.271	179.402	264.12	130.03	10.102
784	25.145	271.6	268.32	20.684	7.736	270.1	271.844	75.069	4.734
785	5.339	88.018	265.994	9.977	4.359	86.462	264.618	149.036	1.999
786	2.608	376.044	265.549	7.219	3.082	374.751	266.113	14.036	1.32
787	53.207	293.08	268.283	30.213	11.199	287.791	266.362	159.146	5.814
788	9.189	55.487	267.881	14.875	5.332	53.821	265.615	127.405	3.274
789	31.85	380.257	267.95	30.747	12.904	374.751	269.352	10.008	4.213
790	439.006	455.055	275.808	84.196	30.786	439.535	278.322	11.674	19.06
791	55.194	97.842	269.762	30.868	11.29	92.193	267.857	157.964	7.724
792	35.513	221.026	271.322	27.198	10.898	220.764	276.827	79.461	4.704
793	1.055	401.097	266.619	3.816	1.595	400.415	266.113	128.66	1.057
794	50.413	113.877	270.971	27.112	9.34	112.874	275.581	80.789	6.935
795	33.34	338.724	268.478	38.015	16.513	332.143	268.605	174.806	3.671
796	27.38	45.618	268.321	25.667	11.101	40.615	268.854	9.039	3.505
797	53.89	198.674	270.098	30.007	10.989	193.605	272.841	32.969	6.327
798	23.406	249.741	270.387	20.125	7.623	248.422	266.611	101.31	4.236
799	50.786	437.663	270.46	31.135	12.863	432.807	273.837	31.535	6.01
800	27.442	131.542	271.928	21.62	8.406	130.814	267.359	101.976	4.485
801	35.202	123.723	271.614	22.179	8.051	122.093	275.332	68.199	5.731
802	37.065	355.709	270.188	24.671	9.791	350.581	270.847	14.744	4.983
803	7.885	20.076	269.461	12.882	5.516	17.193	270.598	18.435	2.296
804	396.353	82.28	279.115	76.988	26.749	70.515	285.797	27.759	18.652
805	32.967	32.247	271.079	25.995	10.609	27.159	271.096	9.462	4.383
806	10.368	284.648	270.496	12.469	4.635	283.306	272.342	53.746	3.488
807	27.69	313.608	270.039	28.743	12.827	306.478	268.854	172.185	3.281
808	100.889	409.148	273.328	43.86	16.5	400.664	272.342	165.124	7.906
809	28.497	477.755	272.08	28.17	11.505	471.927	268.854	162.35	4.313
810	29.491	66.143	273.11	21.57	8.376	64.286	276.578	59.621	4.933
811	2.111	106.476	270.451	6.222	2.351	106.146	271.844	57.995	1.744
812	9.685	301.783	272.192	12.383	4.359	300.498	270.1	120.964	3.344
813	27.69	278.452	273.374	24.147	7.82	277.326	277.575	67.521	5.731
814	32.843	49.461	273.138	27.575	11.924	43.106	274.336	10.84	3.896
815	0.373	216.528	270.889	2.26	1.027	216.03	270.847	165.964	0.498
816	61.961	259.222	274.398	37.492	14.027	252.658	276.08	12.308	6.845
817	34.768	323.939	274.729	27.173	11.268	319.684	278.073	35.096	4.542
818	153.91	376.963	280.688	66.754	22.13	369.767	289.286	54.162	11.38
819	65.376	339.233	274.016	41.65	18.217	330.648	273.837	176.864	4.962
820	15.832	391.374	274.036	24.731	8.249	387.459	275.332	25.017	3.449
821	108.525	425.145	277.814	46.241	14.497	421.844	271.595	114.362	11.821
822	2.297	374.828	272.844	8.98	4.147	373.007	274.086	32.735	1.05
823	86.175	23.627	278.951	41.368	16.011	18.688	273.09	110.973	8.191
824	43.149	60.248	278.086	31.16	13.045	57.06	272.841	118.523	5.304
825	81.766	291.382	277.547	34.673	11.932	286.047	280.066	28.706	9.095
826	26.386	310.77	275.391	25.194	10.717	306.229	273.339	162.408	3.483
827	0.373	206.686	273.754	2.114	1.057	206.312	274.086	45	0.669
828	38.928	33.975	277.798	30.843	12.807	29.9	282.309	37.093	4.848
829	84.685	212.879	279.009	36.556	12.521	207.309	282.807	31.159	9.343
830	35.327	272.003	277.354	22.325	7.607	269.851	274.086	121.608	6.227
831	24.089	354.902	275.794	20.624	8.196	350.831	274.336	160.463	3.836
832	5.712	365.732	275.506	12.031	3.803	364.784	277.326	58.392	2.582
833	2.918	96.728	275.102	6.428	2.684	95.432	274.336	158.199	1.744
834	0.559	206.935	275.125	2.613	1.246	206.561	275.581	53.13	0.748
835	53.145	475.166	280.087	28.461	10.373	472.674	275.083	114.102	7.724
836	55.691	100.807	279.577	28.607	9.488	98.671	283.804	60.068	8.176
837	31.167	108.874	280.213	24.414	10.17	105.897	276.08	120.964	4.348
838	21.73	300.694	279.059	18.011	7.021	299.003	275.831	117.474	4.236
839	7.512	282.425	277.706	10.536	4.147	280.565	278.821	32.735	2.819
840	314.649	44.066	284.718	82.651	29.058	30.897	291.528	30.964	15.064
841	63.079	198.572	279.428	32.705	11.817	193.605	282.309	24.944	6.964
842	1.614	222.595	277.306	5.019	2.297	221.761	278.073	49.399	1.233
843	77.669	117.313	281.63	33.384	11.068	112.375	278.821	148.815	9.468
844	52.959	136.874	280.205	28.401	10.164	132.309	278.322	168.69	7.226
845	43.025	248.71	280.668	24.585	8.806	246.678	276.578	115.115	6.478
846	66.742	150.288	280.334	35.645	14.095	143.023	281.063	8.13	5.827
847	26.883	67.167	281.691	22.471	9.094	67.276	286.047	80.538	3.987
848	32.409	436.331	281.022	24.913	10.118	432.807	278.571	142.001	5.342
849	36.941	127.266	281.204	22.738	7.643	126.08	284.801	70.974	6.162
850	430.004	339.848	287.817	84.453	29.17	327.409	295.266	34.912	20.93
851	40.418	237.138	281.184	32.765	13.9	229.734	282.558	14.534	4.11
852	47.495	186.587	281.836	28.305	10.228	182.641	284.552	34.077	5.999
853	19.557	162.528	281.718	19.456	8.086	158.97	278.821	146.31	3.774
854	52.4	405.52	281.829	48.38	17.585	396.179	283.555	7.326	5.689
855	78.228	322.864	287.182	40.105	15.41	320.681	293.522	67.166	7.258
856	49.793	224.322	284.396	28.547	10.653	223.007	290.033	79.216	6.481
857	18.315	356.124	282.054	17.9	6.229	354.568	279.568	106.26	4.79
858	63.762	260.691	283.274	34.114	13.882	254.153	285.548	21.038	5.852
859	39.61	278.546	283.848	24.354	8.873	275.332	287.043	38.157	6.127
860	19.681	310.629	281.458	23.493	9.857	305.482	280.565	163.856	2.796
861	59.416	386.75	284.843	34.417	14.516	381.728	289.784	39.428	6.576
862	58.112	420.709	287.005	32.056	12.861	417.11	281.561	125.538	5.462
863	30.794	174.013	283.93	28.013	12.125	168.189	284.552	9.462	3.314
864	14.031	271.436	284.864	14.024	4.838	270.1	282.807	124.509	4.231
865	28.87	94.818	287.517	21.097	7.879	93.688	291.03	71.565	5.482
866	69.908	286.827	288.263	32.569	11.432	281.312	290.282	20.41	8.654
867	126.592	361.711	291.977	48.38	17.538	357.807	299.751	67.443	9.487
868	33.154	298.115	287.909	22.179	8.043	297.757	284.053	106.189	5.482
869	23.841	151.594	286.509	30.978	13.159	146.512	289.784	18.778	3.322
870	37.81	139.944	287.974	23.443	8.024	138.787	291.777	64.231	6.577
871	59.54	434.61	289.239	32.459	11.562	431.063	284.552	127.117	6.292
872	79.035	200.444	289.212	36.022	13.506	195.1	293.522	37.504	7.497
873	34.706	214.288	287.508	27.721	11.347	209.053	289.037	19.231	4.335
874	63.203	236.389	287.909	33.872	13.007	229.983	289.037	16.699	5.529
875	14.714	27.331	289.953	20.332	8.894	26.91	294.02	78.69	3.022
876	37.934	104.432	289.116	31.487	8.984	100.415	287.292	160.56	6.518
877	56.001	187.848	289.765	35.524	10.975	183.887	292.525	39.472	7.535
878	61.402	309.606	288.787	33.993	12.531	303.987	291.279	17.354	6.104
879	0.435	412.749	285.673	3.549	1.762	411.877	285.548	171.87	0.249
880	40.604	468.967	288.255	29.665	12.053	462.209	289.286	7.125	5.428
881	13.597	131.207	287.784	14.085	5.39	128.821	289.037	33.69	3.345
882	398.154	400.232	297.107	77.632	24.708	394.684	285.797	111.909	21.117
883	58.609	121.503	290.095	30.661	10.703	116.113	289.037	167.905	6.847
884	14.776	164.234	288.585	14.377	5.682	162.209	286.545	142.125	3.876
885	35.513	113.703	291.875	25.29	10.406	112.126	286.794	106.699	4.492
886	48.737	57.63	291.355	28.582	10.83	52.076	292.525	23.025	5.687
887	28.994	67.457	292.303	24.585	10.83	65.282	287.292	113.025	3.959
888	27.504	72.705	291.732	23.77	9.07	69.518	287.791	142.815	5.102
889	5.339	454.627	287.999	15.338	7.264	450.498	287.542	174.094	1.246
890	38.245	249.425	291.254	28.607	8.051	245.681	289.784	158.199	7.169
891	43.274	263.509	290.475	31.854	13.513	256.395	291.528	5.29	4.269
892	42.094	175.945	291.465	27.163	10.539	170.681	292.525	6.789	4.823
893	87.23	418.13	296.13	39.884	13.94	414.618	289.535	114.274	9.586
894	29.987	275.594	292.791	20.538	7.243	273.588	289.535	116.565	5.911
895	36.568	84.508	292.577	27.198	11.113	79.236	294.518	19.654	4.098
896	115.851	372.597	297.88	55.342	18.541	365.033	303.239	41.186	10.214
897	4.656	156.6	290.673	13.405	6.063	153.239	290.532	170.538	1.461
898	1.738	226.94	291.137	5.165	2.129	226.495	292.027	69.444	1.246
899	70.032	383.152	296.044	32.363	11.282	382.724	290.282	96.34	7.973
900	37.996	215.479	293.422	28.013	11.543	209.801	294.02	13.736	4.17
901	38.679	448.894	293.284	27.429	11.19	443.522	294.518	11.56	4.791
902	23.158	133.825	294.265	18.605	6.469	130.565	293.522	164.358	5.214
903	5.464	293.456	293.264	9.333	3.277	293.522	291.528	98.746	2.342
904	44.577	463.64	295.434	29.458	11.347	458.223	294.269	171.158	4.814
905	21.171	97.632	294.926	18.691	7.433	94.186	294.02	166.43	4.236
906	49.482	236.536	295.375	33.847	14.062	229.236	295.266	7.125	4.538
907	66.121	430.779	297.762	33.455	11.806	424.834	299.003	7.275	7.645
908	35.078	141.798	296.876	23.528	8.649	138.538	299.751	48.504	6.016
909	18.936	166.123	295.569	16.431	5.736	163.704	294.02	145.62	4.734
910	7.885	353.113	295.765	12.237	5.256	351.827	297.757	58.57	2.34
911	29.304	123.49	296.17	23.589	9.393	119.103	297.259	21.801	4.155
912	46.688	225.045	299.414	29.448	12.087	224.253	305.731	81.703	4.734
913	17.322	297.261	296.205	16.139	6.249	294.518	297.508	23.499	4.236
914	25.083	44.179	296.407	25.29	10.032	39.369	297.259	14.381	3.499
915	43.336	284.569	297.509	25.849	9.303	280.316	298.007	7.696	6.285
916	37.996	108.438	298.198	24.147	8.523	104.9	295.764	142.125	6.018
917	42.218	202.121	297.351	30.419	12.513	196.096	299.502	12.653	4.171
918	25.02	75.219	297.734	20.04	7.017	71.512	296.761	173.884	4.941
919	27.318	153.39	297.325	31.391	13.54	147.508	298.754	12.758	3.903
920	0.931	292.799	295.59	3.816	1.576	292.027	295.764	18.435	0.997
921	16.701	31.813	297.162	17.05	6.649	28.904	298.256	12.995	3.68
922	96.915	189.683	301.596	39.571	14.348	185.382	295.266	110.323	8.97
923	11.113	263.339	296.16	27.334	12.747	256.894	296.761	4.485	1.414
924	27.255	309.145	296.434	32.11	15.025	301.744	297.259	5.711	2.221
925	28.683	61.586	298.691	24.293	9.873	56.312	299.751	10.176	4.17
926	39.052	86.871	299.29	27.258	10.703	81.478	300.249	12.095	4.492
927	26.262	322.009	299.111	27.903	8.721	319.186	296.512	143.13	5.872
928	32.533	177.103	298.761	26.166	10.609	171.927	299.253	9.462	3.861
929	0.248	473.547	297.259	2.613	1.246	473.173	297.757	53.13	0.447
930	9.685	247.593	298.67	11.679	4.492	245.681	299.502	19.44	2.99
931	70.032	444.002	302.173	35.826	13.149	437.791	303.239	9.819	7.462
932	29.615	117.225	301.521	20.951	7.627	114.867	298.505	128.367	5.237
933	111.257	129.431	303.4	41.867	15.109	122.342	301.744	166.651	9.852
934	69.039	216.455	302.743	31.27	10.274	212.043	305.233	39.094	8.97
935	61.961	157.032	302.486	31.099	11.135	153.488	306.977	49.538	7.409
936	3.849	229.678	299.867	7.923	3.277	228.987	301.495	81.254	1.744
937	19.433	291.42	301.337	19.018	7.879	289.535	304.983	55.305	3.597
938	25.331	276.688	301.574	20.392	7.93	273.837	298.505	133.727	4.749
939	41.287	347.118	302.443	25.471	9.138	345.598	306.728	64.134	6.871
940	13.907	101.143	300.714	15.58	6.478	97.924	300	157.38	3.488
941	424.105	260.387	308.002	79.967	28.124	246.179	308.97	7.125	18.118
942	58.733	48.747	304.454	30.138	10.921	45.847	308.97	55.222	6.948
943	24.275	72.591	303.399	19.748	7.74	70.515	299.751	123.179	4.553
944	43.646	237.355	302.499	29.362	12.391	231.229	303.987	15.154	4.435
945	409.702	304.425	309.684	81.231	29.339	289.784	312.458	20.898	18.688
946	22.04	35.034	302.906	19.748	7.191	31.395	302.99	14.036	3.901
947	22.04	78.833	303.812	18.751	6.498	76.246	302.243	147.529	4.705
948	33.774	167.85	304.749	22.823	8.283	166.694	300.498	105.709	5.482
949	53.021	202.099	303.989	33.178	13.819	196.346	307.226	25.641	5.068
950	77.048	334.484	305.065	35.524	13.149	328.904	301.495	152.949	7.478
951	33.899	460.023	303.86	27.052	11.065	454.734	303.239	172.235	4.088
952	3.042	147.719	302.067	6.368	2.601	146.512	301.744	163.301	1.495
953	13.659	142.052	303.46	14.17	5.238	139.784	304.485	25.346	3.424
954	4.594	96.819	303.35	8.336	3.541	95.432	302.243	140.711	1.762
955	86.485	355.823	307.662	37.261	14.325	350.831	312.708	40.061	8.694
956	32.967	62.737	305.266	26.08	10.818	57.558	306.478	14.676	3.869
957	46.254	178.797	305.84	28.778	10.609	173.671	305.233	170.538	5.174
958	71.212	427.047	307.443	33.48	11.604	421.595	309.219	14.931	8.274
959	33.899	89.367	306.262	24.062	9.303	84.718	307.475	20.376	4.581
960	35.451	284.323	306.44	22.652	7.728	280.316	306.977	20.772	6.229
961	86.982	321.648	311.021	40.13	15.444	319.435	303.488	100.222	7.889
962	56.436	380.46	307.955	29.131	10.225	376.246	304.983	133.025	7.973
963	86.547	413.506	309.579	37.271	13.722	407.392	312.708	29.358	8.986
964	5.339	110.906	305.172	9.771	4.147	109.136	306.229	32.735	1.894
965	37.934	148.633	309.289	28.049	11.505	146.512	303.987	107.65	4.509
966	11.796	388.606	306.781	14.024	5.779	387.957	309.718	82.569	2.741
967	26.573	103.057	306.793	19.979	7.868	98.92	307.226	10.954	4.236
968	2.297	228.209	306.3	6.015	2.541	227.99	304.983	101.31	1.246
969	85.367	367.754	310.914	37.784	14.514	361.296	314.95	34.509	8.872
970	5.65	113.639	307.665	9.479	3.462	112.874	306.229	120.256	2.741
971	47.495	120.265	311.096	27.404	10.504	118.106	306.478	112.306	6.298
972	22.537	38.304	309.494	18.691	6.367	37.126	312.458	59.421	4.793
973	56.249	204.8	310.712	33.384	13.114	198.09	312.458	14.3	5.679
974	52.586	237.029	309.87	32.267	13.487	229.983	310.465	11.725	5.249
975	30.67	143.017	311.02	22.119	8.135	140.532	307.724	130.03	4.809
976	40.231	66.02	311.136	27.258	10.406	60.797	311.711	16.699	4.744
977	22.164	75.656	310.554	18.253	6.083	72.757	309.219	145.008	5.201
978	30.981	82.175	311.152	21.097	7.627	79.485	308.472	128.367	5.559
979	25.455	110.422	310.775	26.821	9.746	105.897	310.465	175.601	4.962
980	7.574	224.8	309.262	11.326	4.177	223.007	308.97	162.646	2.711
981	71.709	92.755	312.496	40.346	16.783	85.465	316.196	18.166	5.605
982	48.737	159.41	312.377	28.487	10.818	154.236	314.701	28.926	6.094
983	17.446	277.366	312.334	18.545	7.566	275.581	315.947	72.759	3.299
984	38.928	440.114	311.694	25.144	9.383	435.548	313.206	10.713	5.677
985	31.167	456.675	311.781	26.116	10.459	451.993	310.216	167.619	4.201
986	88.472	132.205	314.004	37.578	13.114	125.831	312.458	165.7	8.149
987	32.657	216.877	312.797	22.703	8.778	213.289	315.698	34.592	5.162
988	92.321	395.503	314.541	41.454	16.324	387.209	316.694	12.339	7.739
989	53.456	181.032	313.585	30.918	11.986	175.415	316.196	20.695	5.381
990	64.258	192.949	316.16	31.331	11.432	191.113	321.429	73.54	7.383
991	5.339	347.565	312.58	11.266	4.908	346.595	314.95	66.038	1.697
992	50.724	53.323	314.629	27.258	9.769	50.332	318.688	52.253	6.798
993	8.444	341.672	313.107	11.12	4.408	340.116	314.452	47.291	2.837
994	31.105	169.631	314.517	21.207	7.277	166.694	316.445	38.047	5.98
995	17.819	225.601	314.739	17.075	6.027	224.751	317.442	60.255	4.734
996	44.764	284.008	316.889	27.283	10.261	281.811	321.429	60.945	5.717
997	495.628	102.423	324.082	87.645	30.673	86.96	322.176	2.328	22.246
998	31.664	42.692	316.791	23.418	8.505	43.106	321.179	84.958	5.683
999	18.191	246.88	316.878	18.046	7.408	245.183	313.206	109.654	3.678
1000	92.197	333.176	318.368	38.841	13.704	328.904	313.704	143.13	8.806
1001	15.087	117.884	316.619	17.523	7.607	115.864	313.455	121.608	2.657
1002	63.886	422.103	317.991	32.277	12.308	416.86	321.179	21.371	8.328
1003	45.633	69.123	317.473	28.316	10.703	63.538	318.439	12.095	5.366
1004	30.608	379.174	317.79	21.364	7.74	376.744	314.452	123.179	5.462
1005	48.178	81.366	319.277	34.125	14.1	75.748	315.449	133.568	5.724
1006	45.819	204.892	317.994	28.864	12.056	199.336	319.934	18.06	4.756
1007	61.527	236.437	318.882	32.947	13.194	230.233	320.93	10.886	6.218
1008	253.184	349.663	328.587	73.001	26.655	346.346	340.864	69.193	12.759
1009	97.04	408.16	322.297	37.759	12.756	406.894	315.947	102.407	9.931
1010	29.615	451.635	318.934	24.913	9.791	447.01	317.94	165.256	4.198
1011	22.972	146.141	319.157	18.399	6.164	146.013	322.425	75.964	5.349
1012	39.486	290.803	322.671	26.08	10.539	289.784	327.658	83.211	4.924
1013	37.127	217.416	320.253	24.817	9.857	212.791	321.678	20.726	4.888
1014	72.702	366.49	321.381	35.755	13.84	360.05	323.671	23.334	7.346
1015	33.588	182.832	320.599	24.379	9.73	178.156	321.179	13.325	4.354
1016	43.211	434.507	321.581	26.881	10.167	430.066	323.422	17.103	6.895
1017	49.358	56.788	322.729	30.49	11.65	52.824	326.412	41.532	5.351
1018	71.833	125.198	325.369	36.41	14.902	122.591	318.688	110.556	6.273
1019	46.067	159.98	321.048	27.661	10.884	154.734	319.186	164.055	5.233
1020	59.602	135.753	322.461	33.238	12.632	129.817	324.668	14.859	5.546
1021	40.48	171.881	323.335	24.208	8.147	168.439	321.429	156.571	7.011
1022	80.214	263.228	322.808	38.866	15.052	255.15	322.176	6.654	7.226
1023	10.306	296.273	322.311	13.964	5.516	295.266	319.684	108.435	2.99
1024	22.91	226.564	324.046	21.766	9.001	226.246	328.904	85.236	3.573
1025	46.75	275.592	325.329	28.547	11.065	274.834	330.897	82.235	5.69
1026	29.615	150.58	325.119	22.592	8.764	149.003	328.904	75.174	4.983
1027	91.452	392.658	324.227	41.564	16.181	384.219	323.422	170.248	6.784
1028	396.105	73.405	332.743	78.966	26.54	60.797	338.621	12.47	20.093
1029	18.129	251.774	324.826	18.278	7.139	250.415	321.179	119.249	3.493
1030	77.607	319.004	328.073	38.076	15.156	316.196	334.884	62.592	6.832
1031	67.735	306.583	324.532	36.399	14.344	300.249	326.661	17.176	6.229
1032	21.419	47.961	325.293	19.723	7.566	47.342	321.927	107.241	3.981
1033	11.92	247.083	325.492	18.132	7.034	245.432	322.176	112.932	2.881
1034	0.869	375.018	322.763	3.463	1.595	374.502	323.422	51.34	0.946
1035	46.502	447.473	326.711	29.7	11.257	442.027	324.668	152.301	5.265
1036	22.599	120.061	327.748	24.293	8.603	119.103	331.645	79.992	3.987
1037	78.041	205.937	327.66	35.171	12.002	202.326	332.392	48.366	9.019
1038	40.356	59.797	329.138	29.76	12.097	57.807	334.136	57.619	5.425
1039	58.671	195.834	328.892	31.416	11.594	192.359	324.419	118.217	6.562
1040	260.2	238.024	333.071	63.683	21.541	233.472	342.608	60.173	17.298
1041	49.606	185.657	328.002	28.924	10.717	180.399	326.91	162.408	6.376
1042	1.863	341.404	325.407	5.371	2.351	340.365	325.914	32.005	1.314
1043	70.902	219.021	330.034	32.765	11.014	214.784	326.91	142.352	8.97
1044	61.092	139.136	329.11	36.168	14.894	131.561	331.395	17.526	5.319
1045	80.525	331.754	329.452	37.749	14.033	324.917	330.897	6.116	6.961
1046	123.985	423.025	331.032	46.327	16.85	414.618	329.153	156.468	10.196
1047	54.759	283.354	330.596	30.248	10.761	278.073	333.638	42.184	7.864
1048	47.061	375.824	330.38	29.956	12.54	372.01	335.631	49.028	5.911
1049	12.852	115.164	330.368	18.666	8.574	112.375	333.638	54.462	2.628
1050	45.447	160.186	329.085	30.007	12.371	154.983	331.645	18.8	5.27
1051	84.25	363.454	332.612	35.609	12.458	358.804	336.379	36.87	9.602
1052	7.078	175.791	329.83	11.326	4.352	173.671	329.402	156.371	2.774
1053	3.291	435.546	329.108	8.215	3.704	433.804	329.651	19.654	1.419
1054	99.585	261.563	335.106	41.892	16.225	255.648	329.402	137.49	8.797
1055	82.636	390.249	333.389	42.244	17.164	381.728	332.143	170.811	5.734
1056	11.175	52.814	332.209	14.91	6.154	52.076	329.651	111.371	2.991
1057	32.471	294.972	332.82	22.3	7.396	292.276	330.399	122.619	6.707
1058	42.963	405.267	334.141	25.496	8.703	401.661	335.631	23.629	7.027
1059	483.149	168.864	342.577	93.237	31.093	154.734	338.621	158.369	20.976
1060	29.056	122.952	336.271	23.151	9.303	122.841	331.395	97.696	4.482
1061	65.376	441.227	335.918	32.64	11.753	435.299	336.379	4.865	7.762
1062	13.348	149.502	334.782	15.872	6.649	148.754	331.645	102.995	2.99
1063	19.805	272.27	335.627	19.189	8.07	271.096	331.645	98.881	3.738
1064	90.893	306.627	336.571	36.228	12.651	301.246	339.12	32.125	9.904
1065	25.952	91.73	337.852	30.113	13.893	88.206	332.143	122.55	3.025
1066	0.621	152.741	332.965	2.613	1.114	152.243	332.641	153.435	0.748
1067	38.865	228.81	342.702	44.152	19.212	227.243	332.641	99.707	3.337
1068	17.694	251.302	337.037	19.214	7.977	250.664	332.89	104.47	2.969
1069	39.176	115.721	338.462	24.938	9.303	114.12	342.608	69.624	5.98
1070	73.695	139.624	337.697	34.648	12.179	134.801	340.615	30.763	8.029
1071	61.216	187.712	337.313	30.978	11.486	181.894	334.635	155.659	7.475
1072	2.111	153.313	335.668	6.161	2.684	152.741	336.877	68.199	1.189
1073	65.811	208.18	339.132	32.181	10.864	203.073	336.379	143.393	8.472
1074	62.334	129.317	342.074	32.861	12.904	127.824	348.09	79.992	7.226
1075	91.266	329.573	340.231	39.681	14.499	322.425	342.359	19.058	7.49
1076	508.666	382.778	348.984	88.933	30.233	369.02	353.322	23.819	24.29
1077	14.528	59.082	339.624	18.58	8.328	56.561	336.877	128.928	2.709
1078	5.339	96.999	338.219	9.187	3.738	95.432	336.877	126.87	2.29
1079	54.946	104.594	340.658	31.16	11.753	99.419	343.605	32.005	6.807
1080	17.073	246.588	342.492	23.493	10.703	245.432	347.342	77.905	2.506
1081	4.284	340.479	339.028	10.621	4.547	340.116	336.877	99.462	1.405
1082	150.992	198.623	348.663	56.671	23.226	197.093	337.126	99.26	8.399
1083	48.737	289.199	343.154	31.366	11.243	287.043	348.09	77.196	6.081
1084	89.589	418.695	342.363	43.895	16.05	411.877	337.874	152.241	6.827
1085	0.248	87.957	337.625	1.41	0.705	87.708	337.375	135	0.498
1086	56.249	316.413	343.105	31.185	12.308	314.452	349.086	68.629	6.044
1087	56.994	87.003	343.043	28.995	10.146	84.468	347.342	65.323	7.4
1088	63.389	219.914	342.72	32.388	10.432	215.532	345.598	40.156	8.964
1089	46.626	278.64	342.559	25.995	9.07	276.329	346.346	52.815	6.91
1090	53.642	402.023	345.6	33.918	12.827	400.415	339.369	97.815	6.098
1091	0.993	370.063	340.443	4.022	1.946	369.269	341.113	39.806	0.881
1092	4.222	357.177	341.549	10.33	4.701	355.316	343.106	32.005	1.674
1093	64.134	144.722	346.55	32.63	11.486	138.787	347.342	24.341	7.359
1094	70.219	360.773	345.966	34.296	11.887	355.565	349.336	33.024	7.879
1095	26.2	435.124	344.6	21.218	7.736	431.811	343.106	165.069	4.684
1096	14.031	297.738	344.876	14.85	5.572	296.512	347.591	79.695	3.913
1097	59.975	119.43	347.214	30.102	10.601	115.365	350.831	29.578	7.493
1098	86.237	259.884	348.741	38.61	13.432	255.399	343.356	139.514	9.092
1099	38.307	189.009	346.74	23.82	8.024	187.126	350.083	53.842	6.469
1100	55.38	74.444	346.825	30.601	12.002	68.023	346.096	4.764	6.349
1101	13.348	249.767	347.175	16.37	6.923	247.924	350.083	59.744	2.6
1102	249.521	343.955	357.15	82.153	28.476	339.369	372.01	74.261	12.727
1103	55.318	237.818	347.306	29.594	10.818	232.475	345.598	165.324	6.229
1104	4.967	153.168	348.127	12.761	5.504	152.741	350.332	84.806	1.744
1105	4.284	65.429	347.109	12.711	6.001	63.538	345.1	131.634	1.586
1106	57.305	107.119	349.099	33.274	12.053	102.159	351.827	29.745	6.203
1107	36.32	271.312	351.441	27.842	11.722	270.847	345.349	92.437	4.204
1108	0.745	98.048	346.595	3.171	1.595	97.425	346.096	141.34	0.781
1109	88.348	93.984	351.961	37.15	12.151	88.206	351.578	164.539	10.498
1110	72.205	134.197	352.51	33.309	12.169	134.302	346.346	100.62	8.272
1111	66.804	305.118	350.988	35.328	13.283	297.757	352.824	23.199	7.528
1112	69.039	209.445	351.663	32.73	11.168	204.817	355.565	38.66	8.629
1113	72.64	327.432	351.128	37.346	14.281	321.179	351.08	6.009	7.067
1114	66.245	415.379	352.863	40.93	15.392	408.887	348.837	150.945	5.282
1115	51.22	80.18	353.929	31.779	12.087	74.252	354.07	14.323	5.853
1116	35.947	278.794	354.459	23.322	8.574	276.578	358.306	54.462	5.624
1117	8.133	430.142	352.583	11.654	4.492	428.571	354.319	33.69	2.643
1118	62.893	123.946	356.512	31.779	11.29	121.844	361.545	67.964	8.535
1119	75.248	222.885	355.758	35.438	11.486	217.525	358.057	24.341	9.468
1120	28.187	156.899	355.745	22.773	9.246	155.482	351.329	104.036	4.757
1121	15.459	291.326	353.601	17.573	6.95	287.542	354.817	14.534	3.442
1122	46.192	315.444	356.928	28.28	10.884	314.452	362.292	74.055	5.609
1123	28.621	190.635	354.895	20.392	7.533	187.126	353.322	145.784	5.638
1124	76.613	237.473	357.193	37.492	11.65	234.468	362.542	48.468	9.676
1125	80.897	147.06	357.326	35.997	12.391	140.532	356.312	164.846	8.505
1126	534.742	174.252	364.864	96.7	29.44	160.714	357.807	146.041	24.37
1127	8.754	249.898	355.511	11.472	4.415	249.169	353.571	106.39	2.704
1128	95.674	110.913	358.747	39.813	13.114	106.645	363.787	38.83	9.334
1129	8.195	246.1	357.588	14.9	6.769	245.681	354.07	96.34	1.664
1130	92.445	356.841	362.031	60.87	15.299	352.575	368.522	59.676	9.714
1131	22.661	367.506	359.914	19.541	7.512	367.525	363.538	84.289	4.271
1132	3.911	333.581	357.54	7.777	3.249	332.143	358.306	32.471	1.867
1133	37.438	84.225	360.641	24.329	8.592	79.485	360.797	16.858	6.224
1134	67.425	259.818	360.757	36.616	12.219	254.402	357.558	159.717	7.374
1135	85.43	97.078	362.275	39.022	13.54	90.199	363.787	12.758	8.434
1136	13.783	131.906	360.189	14.085	5.39	130.565	357.558	123.69	3.872
1137	58.298	411.06	362.49	45.109	14.669	404.9	358.804	159.102	5.617
1138	67.487	394.501	364.237	54.2	14.709	389.452	368.522	38.811	7.763
1139	39.797	304.433	361.107	28.451	11.604	298.256	360.05	165.069	4.491
1140	22.227	288.648	360.75	24.902	10.855	283.057	361.545	9.246	2.98
1141	74.627	326.174	363.247	34.819	12.827	320.93	360.299	150.945	7.124
1142	79.904	210.051	363.94	39.314	12.717	204.319	360.05	145.376	8.586
1143	53.828	138.131	365.525	41.61	10.726	133.555	369.518	59.265	9.14
1144	27.318	271.316	363.779	20.392	7.82	269.352	367.276	59.349	4.905
1145	61.713	192.254	367.9	34.15	13.795	189.618	374.253	69.928	6.227
1146	9.127	249.977	362.776	11.679	4.594	248.422	361.047	130.601	3.04
1147	57.429	126.481	367.683	29.483	10.243	123.588	372.01	48.945	8.024
1148	70.219	200.946	370.884	36.787	13.976	199.834	363.289	101.31	6.728
1149	77.048	151.003	368.286	34.915	11.583	145.017	368.522	18.825	8.725
1150	564.915	287.673	377.59	98.704	32.167	283.555	394.435	69.6	25.335
1151	114.796	377.528	368.933	42.632	14.836	370.017	368.771	7.722	9.944
1152	73.385	223.736	368.407	36.349	12.73	219.02	372.758	40.236	8.487
1153	24.089	247.256	368.413	20.745	8.219	245.93	364.535	104.036	4.076
1154	80.028	114.757	369.419	38.343	12.764	109.884	373.007	38.66	7.945
1155	57.553	237.826	369.604	30.54	10.512	233.721	373.256	31.43	8.418
1156	9.934	90.755	368.888	17.085	7.824	87.458	366.777	142.765	2.035
1157	54.325	306.263	370.681	30.042	11.562	300.997	367.027	142.883	7.435
1158	35.14	364.613	371.322	24.208	9.07	362.791	375.249	69.075	5.471
1159	72.764	102.261	371.933	33.833	11.301	96.678	374.003	14.036	8.485
1160	23.282	259.695	369.317	28.451	12.548	252.907	369.767	6.843	2.492
1161	20.674	404.177	370.426	21.157	8.904	400.166	369.02	162.072	3.527
1162	81.27	272.484	376.536	45.597	17.719	274.086	368.272	93.225	7.629
1163	0.683	218.035	369.824	3.403	1.576	217.774	370.515	71.565	0.498
1164	73.199	142.859	376.46	35.267	13.464	138.04	372.01	128.991	7.438
1165	68.294	325.749	374.483	35.403	13.328	319.934	377.243	20.807	6.637
1166	37.5	130.734	374.239	28.134	11.73	124.585	375.748	12.265	4.734
1167	58.112	211.599	376.561	30.334	10.435	207.309	373.505	146.689	7.973
1168	119.452	351.817	379.421	43.799	14.676	346.844	385.714	49.821	11.03
1169	26.014	163.519	376.872	22.335	8.717	160.714	373.256	120.964	4.007
1170	56.498	387.876	377.694	33.042	13.057	384.219	382.724	48.094	6.366
1171	54.946	255.387	375.988	39.012	16.973	247.674	376.246	3.366	4.403
1172	48.178	225.636	378.865	30.102	11.543	221.013	381.229	32.661	5.599
1173	30.422	116.617	378.325	24.122	9.769	113.87	381.728	37.747	5.109
1174	97.474	239.877	380.866	39.692	14.009	234.967	385.465	38.501	9.564
1175	2.732	399.656	376.421	6.927	3.011	398.422	375.748	155.556	1.56
1176	32.284	108.067	379.133	25.617	9.746	103.405	378.239	147.529	5.652
1177	64.507	154.073	379.964	33.238	12.338	149.253	384.468	43.363	7.029
1178	98.219	337.737	386.45	56.691	20.121	336.628	395.93	82.171	7.698
1179	1.18	160.563	377.708	4.022	1.797	159.967	376.993	123.69	1.115
1180	108.712	373.547	382.701	40.517	13.383	367.774	385.963	28.951	11.42
1181	131.062	303.776	385.732	52.025	19.746	296.512	393.189	47.045	9.989
1182	62.706	193.162	383.114	31.648	12.035	190.116	388.455	62.904	7.134
1183	336.441	131.364	386.91	79.55	28.41	115.864	385.714	158.385	17.058
1184	43.894	184.013	383.699	28.778	11.432	182.89	388.954	73.54	5.078
1185	7.823	363.823	380.67	11.679	4.786	362.542	382.724	51.34	2.726
1186	70.219	202.536	385.568	34.552	12.938	201.578	391.944	74.358	6.478
1187	475.761	259.257	391.118	85.168	27.542	253.655	403.655	61.348	23.636
1188	61.216	172.809	383.803	30.455	10.577	168.937	379.734	133.091	8.616
1189	0.683	301.031	380.969	3.816	1.797	300.498	381.728	56.31	0.705
1190	0.807	393.966	381.507	5.225	2.492	392.94	382.226	36.87	0.626
1191	3.166	142.757	384.339	9.247	4.243	141.03	382.475	130.236	1.41
1192	74.503	322.228	386.883	38.232	12.95	317.442	390.199	30.018	9.431
1193	54.759	157.428	388.036	34.039	13.157	152.741	391.445	37.304	5.498
1194	1.055	165.808	384.373	3.962	1.814	164.95	384.718	15.945	0.748
1195	53.952	213.65	387.191	29.508	10.56	208.555	385.465	160.71	6.195
1196	44.329	227.094	388.779	27.988	10.409	223.505	391.944	42.089	6.288
1197	9.685	166.428	388.823	12.59	4.793	165.947	386.213	98.973	3.239
1198	78.414	148.096	394.957	41.247	16.028	147.259	386.711	101.659	6.682
1199	26.138	360.105	390.702	21.278	7.95	359.053	394.684	57.804	4.385
1200	32.471	311.327	394.636	28.28	12.328	309.468	400.415	75.964	3.843
1201	65.128	239.226	392.926	30.626	10.118	236.711	397.176	52.001	8.721
1202	0.559	179.416	389.853	2.613	1.246	178.904	390.199	36.87	0.748
1203	0.248	325.042	390.386	1.762	0.788	324.668	390.199	161.565	0.498
1204	22.537	186.092	395.716	22.35	9.746	185.88	400.914	85.601	2.99
1205	52.028	179.058	397.444	33.324	12.747	179.402	391.445	94.485	5.662
1206	74.006	194.716	397.434	33.822	12.171	192.608	402.907	67.109	7.724
1207	79.904	171.225	399.927	39.727	16.102	169.186	391.944	111.801	7.45
1208	125.599	347.953	398.62	49.438	16.057	342.608	405.897	48.145	12.193
1209	21.109	367.515	394.395	28.376	12.815	361.794	398.422	26.565	3.398
1210	96.232	159.648	398.779	40.019	15.218	153.738	403.904	39.685	9.14
1211	7.016	278.833	395.237	11.241	4.786	277.076	393.189	128.66	2.42
1212	104.117	215.527	399.119	39.485	13.409	211.545	404.9	48.013	11.032
1213	64.941	204.771	401.28	39.168	14.309	204.07	408.389	82.999	6.728
1214	5.774	291.723	395.784	11.18	4.908	289.535	396.678	23.962	1.768
1215	34.023	274.426	401.109	27.283	11.065	273.09	405.648	82.235	4.613
1216	48.302	229.262	399.825	26.287	9.33	226.744	403.655	55.886	6.977
1217	65.624	300.441	399.61	33.979	12.076	294.518	400.664	21.801	7.838
1218	116.721	320.839	401.739	43.508	16.057	314.95	406.894	41.855	10.92
1219	11.3	248.761	402.725	22.275	9.488	245.93	397.924	119.932	2.125
1220	81.27	285.407	404.676	34.064	11.199	280.814	408.14	32.276	10.122
1221	75.372	240.951	404.955	33.359	11.817	235.963	401.412	137.564	8.453
1222	10.679	334.342	405.858	24.621	6.923	333.638	408.638	59.744	4.201
1223	33.34	187.607	409.317	26.166	10.717	186.379	404.153	107.592	4.168
1224	49.234	261.371	407.606	36.606	15.69	254.153	408.887	10.061	4.213
1225	81.891	196.465	411.147	35.559	11.486	194.352	405.897	114.341	9.718
1226	6.333	165.6	407.065	11.533	4.547	163.206	406.894	170.538	2.347
1227	78.166	219.21	410.097	35.705	13.741	212.043	409.385	175.84	7.478
1228	24.71	308.891	411.376	23.966	9.488	306.977	415.615	66.801	3.594
1229	2.918	171.087	408.466	6.368	2.351	170.183	407.641	147.995	1.97
1230	47.309	298.546	410.317	28.839	11.059	293.522	412.126	22.521	5.953
1231	50.227	232.621	412.287	28.109	10.645	229.236	408.14	122.574	6.291
1232	15.149	180.328	410.424	15.726	6.189	178.156	408.887	139.899	4.099
1233	25.703	275.31	413.125	27.878	9.92	273.588	408.887	101.592	5.099
1234	2.111	176.947	410.558	5.87	2.143	176.163	411.13	54.462	1.744
1235	37.748	207.241	414.342	29.483	9.676	204.07	417.359	55.491	6.285
1236	2.235	248.014	410.576	5.578	2.351	247.425	411.628	57.995	1.41
1237	133.422	263.329	416.781	49.271	18.009	254.402	415.615	165.579	9.36
1238	2.359	317.186	412.952	7.012	3.239	315.698	413.621	22.62	1.149
1239	51.903	242.766	417.566	32.267	10.595	239.452	414.12	138.814	7.724
1240	4.222	251.636	415.571	9.917	4.352	250.914	417.857	66.371	1.714
1241	40.604	284.474	416.865	27.017	10.586	279.817	419.601	26.565	5.638
1242	68.418	221.565	417.535	43.437	17.803	212.043	417.11	173.571	5.492
1243	0.31	252.434	420.922	2.26	1.027	251.91	420.847	165.964	0.498
