# Supplementary material for: High-efficiency procedure to characterize, segment, and quantify complex multicellularity in raw micrographs in plants
Source: Plant Methods. 2020 Jul 28;16:100. doi: 10.1186/s13007-020-00642-0 (PMC7390866; doi:10.1186/s13007-020-00642-0)
Supplement: Supplementary file 15 — Additional file 15: Dataset S9. Modification of centroid coordinates of cells in a transverse section of a Populus trichocarpa stem for analysis with SR-Tesseler software. [file 13007_2020_642_MOESM15_ESM.csv]

x[pix]	y[pix]	intensity	frame
248.344	14.64	0	1
269.583	10.963	0	1
229.915	8.019	0	1
219.305	9.095	0	1
292.276	12.116	0	1
223.665	9.906	0	1
184.89	30.347	0	1
191.641	16.579	0	1
305.544	13.021	0	1
225.778	22.731	0	1
311.838	25.451	0	1
280.159	29.033	0	1
262.711	20.582	0	1
157.241	23.36	0	1
348.046	24.474	0	1
336.686	40.068	0	1
150.86	29.865	0	1
252.864	32.82	0	1
355.269	27.274	0	1
140.339	34.143	0	1
212.807	43.111	0	1
363.181	45.79	0	1
130.678	43.732	0	1
232.656	37.039	0	1
299.298	38.281	0	1
160.797	47.008	0	1
384.968	43.432	0	1
312.803	43.382	0	1
243.925	50.373	0	1
268.538	43.853	0	1
272.64	42.538	0	1
303.608	52.757	0	1
251.038	42.608	0	1
111.646	47.523	0	1
289.912	59.042	0	1
265.456	57.265	0	1
383.559	50.839	0	1
191.009	57.343	0	1
103.016	50.877	0	1
94.232	68.318	0	1
110.257	51.961	0	1
344.027	69.052	0	1
403.135	58.784	0	1
144.504	55.008	0	1
100.838	55.633	0	1
234.093	70.985	0	1
382.785	63.984	0	1
133.796	62.383	0	1
374.844	55.689	0	1
209.292	60.126	0	1
167.94	57.018	0	1
172.601	62.298	0	1
154.631	67.879	0	1
116.292	73.177	0	1
418.479	65.076	0	1
279.261	69.245	0	1
207.233	77.337	0	1
194.612	68.254	0	1
319.107	80.559	0	1
408.971	82.29	0	1
178.01	77.675	0	1
264.383	76.662	0	1
252.248	69.204	0	1
137.409	74.485	0	1
69.585	78.395	0	1
290.802	88.55	0	1
383.205	74.982	0	1
275.768	75.785	0	1
384.931	76.467	0	1
218.248	76.669	0	1
378.729	79.36	0	1
161.164	78.961	0	1
93.113	86.335	0	1
144.712	90.557	0	1
197.003	86.628	0	1
441.258	87.103	0	1
370.889	96.43	0	1
67.586	91.525	0	1
226.096	85.64	0	1
112.412	88.34	0	1
264.671	86.942	0	1
270.807	89.1	0	1
342.786	92.291	0	1
249.401	87.512	0	1
217.917	96.242	0	1
237.588	100.921	0	1
172.709	91.039	0	1
261.738	103.108	0	1
192.041	97.705	0	1
430.898	93.084	0	1
102.751	94.357	0	1
444.466	93.923	0	1
176.997	97.482	0	1
50.192	98.865	0	1
318.694	96.652	0	1
323.859	111.093	0	1
115.181	98.212	0	1
392.084	99.528	0	1
353.243	110.197	0	1
151.457	98.022	0	1
86.972	114.073	0	1
109.756	110.829	0	1
456.287	114.353	0	1
51.835	107.327	0	1
174.696	107.69	0	1
404.738	109.529	0	1
143.52	105.457	0	1
425.225	109.683	0	1
178.779	102.035	0	1
63.953	117.16	0	1
300.495	104.631	0	1
206.749	105.657	0	1
291.886	113.694	0	1
387.499	109.864	0	1
123.947	109.856	0	1
215.357	114.224	0	1
182.836	116.714	0	1
441.656	113.724	0	1
141.277	119.441	0	1
247.503	122.374	0	1
382.085	125.655	0	1
38.163	127.614	0	1
428.672	136.691	0	1
277.494	125.705	0	1
348.696	128.607	0	1
167.001	125.845	0	1
221.857	126.873	0	1
305.292	122.48	0	1
116.786	133.092	0	1
191.001	132.217	0	1
294.215	128.454	0	1
302.492	125.581	0	1
49.748	132.914	0	1
312.903	134.413	0	1
157.662	128.235	0	1
161.843	129.209	0	1
146.522	129.89	0	1
152.248	137.896	0	1
158.06	130.318	0	1
92.973	136.906	0	1
66.988	140.79	0	1
167.164	140.176	0	1
467.838	142.877	0	1
266.142	138.178	0	1
219.684	131.645	0	1
221.873	135.064	0	1
212.666	132.807	0	1
362.028	134.879	0	1
242.178	136.469	0	1
370.671	143.226	0	1
392.974	141.422	0	1
341.48	145.923	0	1
212.443	139.891	0	1
355.534	138.533	0	1
123.259	146.739	0	1
288.835	140.453	0	1
35.839	140.968	0	1
45.64	140.777	0	1
40.874	141.387	0	1
185.778	141.041	0	1
191.135	147.51	0	1
176.334	145.073	0	1
201.14	148.253	0	1
35.552	148.8	0	1
49.211	142.65	0	1
318.459	146.594	0	1
232.098	145.689	0	1
222.135	144.238	0	1
257.488	144.298	0	1
208.282	152.126	0	1
149.241	146.968	0	1
106.21	155.368	0	1
145.033	145.033	0	1
279.175	145.505	0	1
87.304	154.902	0	1
145.277	146.342	0	1
249.623	146.716	0	1
174.697	153.002	0	1
393.834	160.507	0	1
302.949	147.612	0	1
153.75	149.215	0	1
241.127	150.776	0	1
453.27	150.03	0	1
161.252	151.749	0	1
326.139	155.26	0	1
354.771	154.145	0	1
222.923	153.267	0	1
365.345	161.498	0	1
449.51	159.135	0	1
36.371	159.631	0	1
270.673	153.627	0	1
18.956	155.536	0	1
60.653	159.659	0	1
377.698	163.792	0	1
167.784	153.893	0	1
152.286	161.925	0	1
309.616	156.95	0	1
258.812	155.015	0	1
410.726	161.821	0	1
111.744	162.981	0	1
21.818	158.959	0	1
29.642	156.875	0	1
477.347	160.784	0	1
423.52	165.349	0	1
32.489	157.641	0	1
318.577	158.015	0	1
338.867	158.212	0	1
225.295	161.061	0	1
346.71	163.28	0	1
233.917	159.696	0	1
341.657	158.452	0	1
250.357	158.812	0	1
188.863	165.026	0	1
293.291	161.615	0	1
279.162	163.347	0	1
323.24	163.218	0	1
173.971	167.844	0	1
16.958	165.855	0	1
46.013	160.569	0	1
96.777	161.382	0	1
244.426	164.128	0	1
463.196	163.29	0	1
197.36	165.861	0	1
218.177	164.273	0	1
255.644	164.505	0	1
300.57	163.509	0	1
439.829	166.168	0	1
305.085	164.378	0	1
81.478	164.576	0	1
81.07	172.641	0	1
232.98	168.944	0	1
298.11	166.949	0	1
459.754	170.623	0	1
336.552	172.373	0	1
288.362	168.525	0	1
312.367	172.632	0	1
486.939	168.87	0	1
42.383	169.298	0	1
280.691	173.56	0	1
219.347	171.661	0	1
226.008	171.316	0	1
239.551	175.929	0	1
160.074	170.638	0	1
297.099	174.185	0	1
438.914	176.462	0	1
481.951	176.251	0	1
109.671	170.19	0	1
205.836	172.824	0	1
256.189	174.202	0	1
359.487	171.082	0	1
264.421	172.006	0	1
27.707	176.115	0	1
14.167	175.48	0	1
159.587	180.456	0	1
143.953	174.648	0	1
377.991	177.843	0	1
190.939	177.432	0	1
202.485	176.011	0	1
267.76	174.349	0	1
410.301	178.634	0	1
219.471	177.734	0	1
128.834	176.449	0	1
355.842	179.489	0	1
114.247	180.568	0	1
98.946	181.256	0	1
468.308	181.381	0	1
328.424	180.18	0	1
304.161	178.43	0	1
127.824	179.293	0	1
272.96	180.34	0	1
288.553	181.524	0	1
72.777	183.794	0	1
345.011	183.47	0	1
140.457	180.698	0	1
178.12	181.493	0	1
381.591	185.688	0	1
130.046	181.119	0	1
301.756	183.314	0	1
217.573	185.135	0	1
311.353	184.602	0	1
20.741	188.19	0	1
320.762	185.216	0	1
142.42	185.494	0	1
182.946	186.817	0	1
277.456	186.489	0	1
198.755	185.403	0	1
260.598	186.067	0	1
247.209	185.898	0	1
233.555	187.393	0	1
456.536	187.987	0	1
129.466	186.783	0	1
12.216	195.623	0	1
409.311	189.524	0	1
435.386	190.242	0	1
335	186.971	0	1
52.827	190.608	0	1
33.11	187.409	0	1
86.449	190.151	0	1
365.862	188.56	0	1
101.041	190.32	0	1
116.586	194.269	0	1
488.86	191.265	0	1
69.962	191.861	0	1
201.587	192.105	0	1
319.864	191.406	0	1
473.938	190.011	0	1
286.835	190.875	0	1
169.984	195.202	0	1
302.579	190.571	0	1
246.556	191.948	0	1
38.822	191.699	0	1
262.849	192.111	0	1
357.008	193.459	0	1
153.012	195.256	0	1
336.59	195.03	0	1
346.963	191.65	0	1
217.918	192.83	0	1
385.847	194.007	0	1
274.662	193.605	0	1
135.025	195.671	0	1
374.111	197.087	0	1
451.352	192.806	0	1
475.67	196.788	0	1
26.67	200.131	0	1
187.194	197.545	0	1
100.732	194.63	0	1
285.267	196.503	0	1
299.031	194.505	0	1
459.544	195.177	0	1
233.709	196.336	0	1
292.133	195.097	0	1
309.186	196.443	0	1
451.495	197.286	0	1
91.619	195.511	0	1
262.201	195.324	0	1
278.276	195.551	0	1
221.099	198.735	0	1
80.044	198.545	0	1
297.023	198.323	0	1
350.231	199.389	0	1
71.62	197.13	0	1
99.518	199.67	0	1
412.886	198.018	0	1
247.131	199.978	0	1
276.295	199.388	0	1
323.612	199.876	0	1
61.8	201.189	0	1
206.561	198.166	0	1
209.727	198.097	0	1
262.136	200.373	0	1
435.514	201.279	0	1
199.695	198.827	0	1
139.23	203.841	0	1
233.852	201.483	0	1
388.299	200.255	0	1
50.349	201.238	0	1
84.57	204.914	0	1
363.871	203.022	0	1
174.824	200.322	0	1
205.711	203.154	0	1
397.432	203.775	0	1
285.684	202.618	0	1
412.972	204.342	0	1
490.691	203.183	0	1
313.287	201.573	0	1
475.166	201.329	0	1
120.621	201.794	0	1
307.785	204.323	0	1
338.146	206.532	0	1
173.974	207.301	0	1
464.589	203.328	0	1
30.629	213.36	0	1
294.721	203.085	0	1
123.278	206.206	0	1
456.471	203.705	0	1
160.607	206.555	0	1
187.884	205.552	0	1
234.042	205.896	0	1
482.626	209.213	0	1
72.391	204.282	0	1
219.763	205.318	0	1
274.816	204.62	0	1
112.855	205.241	0	1
249.479	205.82	0	1
51.561	211.595	0	1
430.962	208.926	0	1
379.668	208.988	0	1
108.157	205.529	0	1
263.023	206.796	0	1
98.24	207.26	0	1
296.519	206.21	0	1
347.747	205.907	0	1
356.327	207.359	0	1
322.98	209.061	0	1
351.432	207.011	0	1
12.752	210.966	0	1
68.857	210.516	0	1
360.492	207.382	0	1
64.118	207.373	0	1
151.217	209.465	0	1
299.958	207.417	0	1
307.951	210.578	0	1
225.125	207.994	0	1
362.417	208.181	0	1
220.176	209.797	0	1
264.213	210.397	0	1
273.799	208.932	0	1
283.181	208.306	0	1
368.105	210.85	0	1
89.708	212.2	0	1
234.132	210.792	0	1
249.435	209.628	0	1
349.316	210.404	0	1
449.797	214.235	0	1
113.865	212.402	0	1
294.33	212.633	0	1
137.077	212.72	0	1
396.511	213.238	0	1
404.9	209.939	0	1
467.863	215.076	0	1
102.7	213.03	0	1
411.242	213.922	0	1
195.959	211.974	0	1
415.251	211.19	0	1
161.134	213.356	0	1
359.873	212.022	0	1
187.416	212.905	0	1
314.259	211.817	0	1
76.337	214.006	0	1
221.082	212.918	0	1
250.216	212.166	0	1
334.926	215.499	0	1
265.482	214.634	0	1
421.093	213.844	0	1
122.569	215.736	0	1
210.573	212.865	0	1
280.922	215.062	0	1
205.341	213.726	0	1
234.654	213.645	0	1
351.063	215.259	0	1
149.847	217	0	1
308.324	215.538	0	1
318.633	215.219	0	1
207.602	217.198	0	1
219.932	215.435	0	1
197.417	214.161	0	1
251.178	214.319	0	1
380.143	217.747	0	1
198.419	217.437	0	1
264.142	218.536	0	1
62.168	215.532	0	1
189.014	218.179	0	1
366.545	217.426	0	1
91.227	218.108	0	1
176.584	216.226	0	1
430.062	219.279	0	1
56.883	218.524	0	1
79.493	219.002	0	1
236.015	221.715	0	1
359.661	217.073	0	1
410.491	218.496	0	1
129.202	218.777	0	1
251.215	218.487	0	1
294.333	218.097	0	1
220.69	219.42	0	1
307.417	219.232	0	1
113.965	218.663	0	1
324.831	217.42	0	1
64.195	219.186	0	1
102.581	219.526	0	1
154.909	217.956	0	1
322.55	217.899	0	1
394.261	220.914	0	1
70.361	220.433	0	1
168.439	218.023	0	1
281.086	219.665	0	1
161.866	218.957	0	1
406.519	220.289	0	1
321.591	220.628	0	1
135.382	218.833	0	1
166.741	221.271	0	1
345.97	219.71	0	1
209.069	221.016	0	1
482.497	221.4	0	1
354.947	220.957	0	1
123.64	221.496	0	1
263.864	223.014	0	1
155.482	221.926	0	1
306.421	222.008	0	1
335.568	221.682	0	1
140.924	221.566	0	1
365.732	222.142	0	1
177.141	222.217	0	1
294.156	223.637	0	1
445.652	223.742	0	1
12.626	226.671	0	1
37.464	225.692	0	1
134.803	222.638	0	1
321.973	224.028	0	1
95.161	221.995	0	1
112.676	222.275	0	1
279.839	224.774	0	1
350.75	223.548	0	1
188.44	223.229	0	1
252.336	222.422	0	1
459.227	222.9	0	1
148.754	224.815	0	1
464.701	222.467	0	1
46.555	226.496	0	1
222.521	226.4	0	1
91.694	223.356	0	1
103.701	223.6	0	1
207.536	225.53	0	1
308	227.845	0	1
377.578	226.072	0	1
469.213	224.03	0	1
190.826	225.472	0	1
81.803	224.93	0	1
137.005	225.1	0	1
167.454	227.595	0	1
363.509	226.869	0	1
113.14	225.279	0	1
94.006	225.003	0	1
320.451	226.854	0	1
424.652	227.302	0	1
334.851	226.041	0	1
461.632	225.709	0	1
124.627	225.514	0	1
155.233	226.554	0	1
249.832	228.019	0	1
349.696	226.446	0	1
391.976	227.332	0	1
25.816	228.542	0	1
72.909	226.381	0	1
178.265	225.537	0	1
407.027	227.237	0	1
55.939	226.47	0	1
101.989	226.759	0	1
479.512	230.239	0	1
83.564	227.194	0	1
129.959	227.132	0	1
432.332	226.076	0	1
140.941	226.424	0	1
491.629	228.321	0	1
263.783	228.86	0	1
93.668	227.651	0	1
348.879	229.389	0	1
460.679	231.275	0	1
177.548	228.971	0	1
189.428	228.694	0	1
290.89	230.089	0	1
123.187	228.583	0	1
113.296	228.417	0	1
139.687	231.928	0	1
155.444	230.047	0	1
299.966	230.365	0	1
447.882	228.239	0	1
58.461	229.049	0	1
64.684	228.856	0	1
82.421	229.57	0	1
212.642	229.657	0	1
102.294	231.679	0	1
321.317	234.416	0	1
333.944	232.981	0	1
63.207	233.21	0	1
95.43	230.129	0	1
280.407	231.884	0	1
359.338	230.401	0	1
405.106	231.71	0	1
113.244	232.011	0	1
130.357	229.831	0	1
373.421	230.716	0	1
121.6	230.812	0	1
233.951	232.337	0	1
390.581	231.453	0	1
45.472	233.694	0	1
35.319	233.76	0	1
84.502	232.368	0	1
423.072	231.989	0	1
273.538	232.688	0	1
346.828	235.829	0	1
74.796	231.716	0	1
168.613	232.736	0	1
126.217	231.528	0	1
222.496	233.452	0	1
154.743	233.626	0	1
187.773	233.524	0	1
366.298	232.323	0	1
416.172	233.149	0	1
205.902	239.644	0	1
123.773	234.859	0	1
263.31	233.946	0	1
360.569	235.948	0	1
88.067	239.54	0	1
307.879	235.103	0	1
374.03	234.274	0	1
52.128	233.949	0	1
75.984	234.907	0	1
246.073	235.337	0	1
12.837	235.682	0	1
178.102	237.687	0	1
391.211	236.286	0	1
490.785	234.72	0	1
21.101	236.422	0	1
70.64	233.97	0	1
403.822	234.63	0	1
395.017	234.385	0	1
430.615	234.493	0	1
159.633	236.984	0	1
297.033	237.043	0	1
112.19	237.567	0	1
440.058	238.97	0	1
404.308	237.011	0	1
420.545	235.056	0	1
258.695	243.418	0	1
288.823	237.522	0	1
53.102	237.002	0	1
139.068	236.719	0	1
407.585	235.726	0	1
421.637	238.106	0	1
426.001	236.86	0	1
97.764	243.005	0	1
102.983	240.05	0	1
169.669	237.953	0	1
187.361	240.545	0	1
275.075	238.385	0	1
20.668	241.929	0	1
151.132	238.062	0	1
65.813	244.348	0	1
390.421	240.292	0	1
491.594	238.199	0	1
368.586	238.943	0	1
34.866	239.626	0	1
126.628	240.861	0	1
222.588	238.025	0	1
233.457	241.024	0	1
282.907	240.008	0	1
455.303	240.658	0	1
472.726	241.62	0	1
45.211	239.249	0	1
385.171	252.34	0	1
476.786	238.206	0	1
403.797	241.268	0	1
421.143	240.698	0	1
50.298	241.262	0	1
317.928	242.246	0	1
331.365	244.793	0	1
305.079	241.061	0	1
140.635	241.418	0	1
48.166	240.487	0	1
368.329	250.896	0	1
418.912	243.532	0	1
358.083	244.675	0	1
36.232	242.8	0	1
38.502	244.111	0	1
161.786	244.122	0	1
345.322	243.523	0	1
50.355	245.208	0	1
116.035	244.587	0	1
79.024	244.634	0	1
153.183	244.053	0	1
293.796	244.179	0	1
436.416	245.375	0	1
279.291	244.325	0	1
171.811	244.921	0	1
23.279	248.237	0	1
105.665	247.192	0	1
486.022	246.918	0	1
11.546	245.54	0	1
274.336	249.724	0	1
301.781	245.599	0	1
179.908	249.302	0	1
221.773	250.122	0	1
402.042	248.569	0	1
416.259	253.202	0	1
434.913	248.48	0	1
465.545	246.309	0	1
40.613	249.536	0	1
126.805	248.541	0	1
39.244	246.678	0	1
142.472	248.005	0	1
233.933	249.735	0	1
284.21	249.357	0	1
190.576	251.092	0	1
310.797	257.244	0	1
320.266	247.78	0	1
345.186	249.723	0	1
54.052	251.452	0	1
450.125	247.674	0	1
90.568	250.457	0	1
25.473	252.636	0	1
35.257	248.666	0	1
295.346	248.836	0	1
449.665	250.819	0	1
289.557	249.206	0	1
432.675	254.455	0	1
155.7	250.691	0	1
467.816	250.292	0	1
117.457	251.452	0	1
13.061	250.114	0	1
199.932	251.238	0	1
168.074	252.554	0	1
209.549	251.581	0	1
82.313	253.667	0	1
248.644	252.772	0	1
71.294	254.201	0	1
107.842	254.287	0	1
292.021	251.709	0	1
357.701	254.676	0	1
483.033	253.584	0	1
99.594	254.574	0	1
279.58	255.012	0	1
256.847	251.879	0	1
41.99	255.521	0	1
444.769	252.82	0	1
14.156	254.443	0	1
330.226	256.096	0	1
140.133	253.573	0	1
465.884	254.984	0	1
28.163	258.522	0	1
263.038	255.623	0	1
128.55	255.059	0	1
183.762	253.468	0	1
235.741	256.403	0	1
446.188	256.699	0	1
146.463	265.307	0	1
345.507	256.118	0	1
452.035	255.23	0	1
119.595	258.005	0	1
160.465	256.794	0	1
197.095	260.045	0	1
91.305	257.663	0	1
285.044	261.18	0	1
183.737	259.754	0	1
250.213	256.481	0	1
400.647	259.995	0	1
58.504	258.956	0	1
211.339	259.014	0	1
221.923	260.631	0	1
274.289	259.444	0	1
51.497	257.748	0	1
15.946	259.17	0	1
249.102	260.079	0	1
292.396	261.082	0	1
72.674	260.391	0	1
110.939	261.237	0	1
257.953	258.124	0	1
462.315	260.296	0	1
480.75	258.919	0	1
170.242	259.93	0	1
260.6	264.408	0	1
441.738	261.942	0	1
129.008	262.34	0	1
452.693	259.261	0	1
44.893	262.254	0	1
234.974	268.789	0	1
17.259	262.897	0	1
412.968	264.91	0	1
94.583	262.64	0	1
252.121	262.328	0	1
342.333	264.13	0	1
479.987	262.608	0	1
103.206	263.739	0	1
356.405	263.239	0	1
428.414	265.655	0	1
278.608	265.172	0	1
366.827	264.665	0	1
75.74	264.659	0	1
120.346	264.234	0	1
160.127	265.329	0	1
62.364	266.475	0	1
327.401	265.056	0	1
31.307	265.007	0	1
274.805	263.267	0	1
456.613	263.277	0	1
169.585	271.895	0	1
300.692	266.147	0	1
403.684	264.578	0	1
211.259	266.995	0	1
478.323	266.38	0	1
77.689	268.08	0	1
461.836	264.534	0	1
185.305	270.989	0	1
271.6	268.32	0	1
88.018	265.994	0	1
376.044	265.549	0	1
293.08	268.283	0	1
55.487	267.881	0	1
380.257	267.95	0	1
455.055	275.808	0	1
97.842	269.762	0	1
221.026	271.322	0	1
401.097	266.619	0	1
113.877	270.971	0	1
338.724	268.478	0	1
45.618	268.321	0	1
198.674	270.098	0	1
249.741	270.387	0	1
437.663	270.46	0	1
131.542	271.928	0	1
123.723	271.614	0	1
355.709	270.188	0	1
20.076	269.461	0	1
82.28	279.115	0	1
32.247	271.079	0	1
284.648	270.496	0	1
313.608	270.039	0	1
409.148	273.328	0	1
477.755	272.08	0	1
66.143	273.11	0	1
106.476	270.451	0	1
301.783	272.192	0	1
278.452	273.374	0	1
49.461	273.138	0	1
216.528	270.889	0	1
259.222	274.398	0	1
323.939	274.729	0	1
376.963	280.688	0	1
339.233	274.016	0	1
391.374	274.036	0	1
425.145	277.814	0	1
374.828	272.844	0	1
23.627	278.951	0	1
60.248	278.086	0	1
291.382	277.547	0	1
310.77	275.391	0	1
206.686	273.754	0	1
33.975	277.798	0	1
212.879	279.009	0	1
272.003	277.354	0	1
354.902	275.794	0	1
365.732	275.506	0	1
96.728	275.102	0	1
206.935	275.125	0	1
475.166	280.087	0	1
100.807	279.577	0	1
108.874	280.213	0	1
300.694	279.059	0	1
282.425	277.706	0	1
44.066	284.718	0	1
198.572	279.428	0	1
222.595	277.306	0	1
117.313	281.63	0	1
136.874	280.205	0	1
248.71	280.668	0	1
150.288	280.334	0	1
67.167	281.691	0	1
436.331	281.022	0	1
127.266	281.204	0	1
339.848	287.817	0	1
237.138	281.184	0	1
186.587	281.836	0	1
162.528	281.718	0	1
405.52	281.829	0	1
322.864	287.182	0	1
224.322	284.396	0	1
356.124	282.054	0	1
260.691	283.274	0	1
278.546	283.848	0	1
310.629	281.458	0	1
386.75	284.843	0	1
420.709	287.005	0	1
174.013	283.93	0	1
271.436	284.864	0	1
94.818	287.517	0	1
286.827	288.263	0	1
361.711	291.977	0	1
298.115	287.909	0	1
151.594	286.509	0	1
139.944	287.974	0	1
434.61	289.239	0	1
200.444	289.212	0	1
214.288	287.508	0	1
236.389	287.909	0	1
27.331	289.953	0	1
104.432	289.116	0	1
187.848	289.765	0	1
309.606	288.787	0	1
412.749	285.673	0	1
468.967	288.255	0	1
131.207	287.784	0	1
400.232	297.107	0	1
121.503	290.095	0	1
164.234	288.585	0	1
113.703	291.875	0	1
57.63	291.355	0	1
67.457	292.303	0	1
72.705	291.732	0	1
454.627	287.999	0	1
249.425	291.254	0	1
263.509	290.475	0	1
175.945	291.465	0	1
418.13	296.13	0	1
275.594	292.791	0	1
84.508	292.577	0	1
372.597	297.88	0	1
156.6	290.673	0	1
226.94	291.137	0	1
383.152	296.044	0	1
215.479	293.422	0	1
448.894	293.284	0	1
133.825	294.265	0	1
293.456	293.264	0	1
463.64	295.434	0	1
97.632	294.926	0	1
236.536	295.375	0	1
430.779	297.762	0	1
141.798	296.876	0	1
166.123	295.569	0	1
353.113	295.765	0	1
123.49	296.17	0	1
225.045	299.414	0	1
297.261	296.205	0	1
44.179	296.407	0	1
284.569	297.509	0	1
108.438	298.198	0	1
202.121	297.351	0	1
75.219	297.734	0	1
153.39	297.325	0	1
292.799	295.59	0	1
31.813	297.162	0	1
189.683	301.596	0	1
263.339	296.16	0	1
309.145	296.434	0	1
61.586	298.691	0	1
86.871	299.29	0	1
322.009	299.111	0	1
177.103	298.761	0	1
473.547	297.259	0	1
247.593	298.67	0	1
444.002	302.173	0	1
117.225	301.521	0	1
129.431	303.4	0	1
216.455	302.743	0	1
157.032	302.486	0	1
229.678	299.867	0	1
291.42	301.337	0	1
276.688	301.574	0	1
347.118	302.443	0	1
101.143	300.714	0	1
260.387	308.002	0	1
48.747	304.454	0	1
72.591	303.399	0	1
237.355	302.499	0	1
304.425	309.684	0	1
35.034	302.906	0	1
78.833	303.812	0	1
167.85	304.749	0	1
202.099	303.989	0	1
334.484	305.065	0	1
460.023	303.86	0	1
147.719	302.067	0	1
142.052	303.46	0	1
96.819	303.35	0	1
355.823	307.662	0	1
62.737	305.266	0	1
178.797	305.84	0	1
427.047	307.443	0	1
89.367	306.262	0	1
284.323	306.44	0	1
321.648	311.021	0	1
380.46	307.955	0	1
413.506	309.579	0	1
110.906	305.172	0	1
148.633	309.289	0	1
388.606	306.781	0	1
103.057	306.793	0	1
228.209	306.3	0	1
367.754	310.914	0	1
113.639	307.665	0	1
120.265	311.096	0	1
38.304	309.494	0	1
204.8	310.712	0	1
237.029	309.87	0	1
143.017	311.02	0	1
66.02	311.136	0	1
75.656	310.554	0	1
82.175	311.152	0	1
110.422	310.775	0	1
224.8	309.262	0	1
92.755	312.496	0	1
159.41	312.377	0	1
277.366	312.334	0	1
440.114	311.694	0	1
456.675	311.781	0	1
132.205	314.004	0	1
216.877	312.797	0	1
395.503	314.541	0	1
181.032	313.585	0	1
192.949	316.16	0	1
347.565	312.58	0	1
53.323	314.629	0	1
341.672	313.107	0	1
169.631	314.517	0	1
225.601	314.739	0	1
284.008	316.889	0	1
102.423	324.082	0	1
42.692	316.791	0	1
246.88	316.878	0	1
333.176	318.368	0	1
117.884	316.619	0	1
422.103	317.991	0	1
69.123	317.473	0	1
379.174	317.79	0	1
81.366	319.277	0	1
204.892	317.994	0	1
236.437	318.882	0	1
349.663	328.587	0	1
408.16	322.297	0	1
451.635	318.934	0	1
146.141	319.157	0	1
290.803	322.671	0	1
217.416	320.253	0	1
366.49	321.381	0	1
182.832	320.599	0	1
434.507	321.581	0	1
56.788	322.729	0	1
125.198	325.369	0	1
159.98	321.048	0	1
135.753	322.461	0	1
171.881	323.335	0	1
263.228	322.808	0	1
296.273	322.311	0	1
226.564	324.046	0	1
275.592	325.329	0	1
150.58	325.119	0	1
392.658	324.227	0	1
73.405	332.743	0	1
251.774	324.826	0	1
319.004	328.073	0	1
306.583	324.532	0	1
47.961	325.293	0	1
247.083	325.492	0	1
375.018	322.763	0	1
447.473	326.711	0	1
120.061	327.748	0	1
205.937	327.66	0	1
59.797	329.138	0	1
195.834	328.892	0	1
238.024	333.071	0	1
185.657	328.002	0	1
341.404	325.407	0	1
219.021	330.034	0	1
139.136	329.11	0	1
331.754	329.452	0	1
423.025	331.032	0	1
283.354	330.596	0	1
375.824	330.38	0	1
115.164	330.368	0	1
160.186	329.085	0	1
363.454	332.612	0	1
175.791	329.83	0	1
435.546	329.108	0	1
261.563	335.106	0	1
390.249	333.389	0	1
52.814	332.209	0	1
294.972	332.82	0	1
405.267	334.141	0	1
168.864	342.577	0	1
122.952	336.271	0	1
441.227	335.918	0	1
149.502	334.782	0	1
272.27	335.627	0	1
306.627	336.571	0	1
91.73	337.852	0	1
152.741	332.965	0	1
228.81	342.702	0	1
251.302	337.037	0	1
115.721	338.462	0	1
139.624	337.697	0	1
187.712	337.313	0	1
153.313	335.668	0	1
208.18	339.132	0	1
129.317	342.074	0	1
329.573	340.231	0	1
382.778	348.984	0	1
59.082	339.624	0	1
96.999	338.219	0	1
104.594	340.658	0	1
246.588	342.492	0	1
340.479	339.028	0	1
198.623	348.663	0	1
289.199	343.154	0	1
418.695	342.363	0	1
87.957	337.625	0	1
316.413	343.105	0	1
87.003	343.043	0	1
219.914	342.72	0	1
278.64	342.559	0	1
402.023	345.6	0	1
370.063	340.443	0	1
357.177	341.549	0	1
144.722	346.55	0	1
360.773	345.966	0	1
435.124	344.6	0	1
297.738	344.876	0	1
119.43	347.214	0	1
259.884	348.741	0	1
189.009	346.74	0	1
74.444	346.825	0	1
249.767	347.175	0	1
343.955	357.15	0	1
237.818	347.306	0	1
153.168	348.127	0	1
65.429	347.109	0	1
107.119	349.099	0	1
271.312	351.441	0	1
98.048	346.595	0	1
93.984	351.961	0	1
134.197	352.51	0	1
305.118	350.988	0	1
209.445	351.663	0	1
327.432	351.128	0	1
415.379	352.863	0	1
80.18	353.929	0	1
278.794	354.459	0	1
430.142	352.583	0	1
123.946	356.512	0	1
222.885	355.758	0	1
156.899	355.745	0	1
291.326	353.601	0	1
315.444	356.928	0	1
190.635	354.895	0	1
237.473	357.193	0	1
147.06	357.326	0	1
174.252	364.864	0	1
249.898	355.511	0	1
110.913	358.747	0	1
246.1	357.588	0	1
356.841	362.031	0	1
367.506	359.914	0	1
333.581	357.54	0	1
84.225	360.641	0	1
259.818	360.757	0	1
97.078	362.275	0	1
131.906	360.189	0	1
411.06	362.49	0	1
394.501	364.237	0	1
304.433	361.107	0	1
288.648	360.75	0	1
326.174	363.247	0	1
210.051	363.94	0	1
138.131	365.525	0	1
271.316	363.779	0	1
192.254	367.9	0	1
249.977	362.776	0	1
126.481	367.683	0	1
200.946	370.884	0	1
151.003	368.286	0	1
287.673	377.59	0	1
377.528	368.933	0	1
223.736	368.407	0	1
247.256	368.413	0	1
114.757	369.419	0	1
237.826	369.604	0	1
90.755	368.888	0	1
306.263	370.681	0	1
364.613	371.322	0	1
102.261	371.933	0	1
259.695	369.317	0	1
404.177	370.426	0	1
272.484	376.536	0	1
218.035	369.824	0	1
142.859	376.46	0	1
325.749	374.483	0	1
130.734	374.239	0	1
211.599	376.561	0	1
351.817	379.421	0	1
163.519	376.872	0	1
387.876	377.694	0	1
255.387	375.988	0	1
225.636	378.865	0	1
116.617	378.325	0	1
239.877	380.866	0	1
399.656	376.421	0	1
108.067	379.133	0	1
154.073	379.964	0	1
337.737	386.45	0	1
160.563	377.708	0	1
373.547	382.701	0	1
303.776	385.732	0	1
193.162	383.114	0	1
131.364	386.91	0	1
184.013	383.699	0	1
363.823	380.67	0	1
202.536	385.568	0	1
259.257	391.118	0	1
172.809	383.803	0	1
301.031	380.969	0	1
393.966	381.507	0	1
142.757	384.339	0	1
322.228	386.883	0	1
157.428	388.036	0	1
165.808	384.373	0	1
213.65	387.191	0	1
227.094	388.779	0	1
166.428	388.823	0	1
148.096	394.957	0	1
360.105	390.702	0	1
311.327	394.636	0	1
239.226	392.926	0	1
179.416	389.853	0	1
325.042	390.386	0	1
186.092	395.716	0	1
179.058	397.444	0	1
194.716	397.434	0	1
171.225	399.927	0	1
347.953	398.62	0	1
367.515	394.395	0	1
159.648	398.779	0	1
278.833	395.237	0	1
215.527	399.119	0	1
204.771	401.28	0	1
291.723	395.784	0	1
274.426	401.109	0	1
229.262	399.825	0	1
300.441	399.61	0	1
320.839	401.739	0	1
248.761	402.725	0	1
285.407	404.676	0	1
240.951	404.955	0	1
334.342	405.858	0	1
187.607	409.317	0	1
261.371	407.606	0	1
196.465	411.147	0	1
165.6	407.065	0	1
219.21	410.097	0	1
308.891	411.376	0	1
171.087	408.466	0	1
298.546	410.317	0	1
232.621	412.287	0	1
180.328	410.424	0	1
275.31	413.125	0	1
176.947	410.558	0	1
207.241	414.342	0	1
248.014	410.576	0	1
263.329	416.781	0	1
317.186	412.952	0	1
242.766	417.566	0	1
251.636	415.571	0	1
284.474	416.865	0	1
221.565	417.535	0	1
252.434	420.922	0	1
