# Supplementary material for: High-efficiency procedure to characterize, segment, and quantify complex multicellularity in raw micrographs in plants
Source: Plant Methods. 2020 Jul 28;16:100. doi: 10.1186/s13007-020-00642-0 (PMC7390866; doi:10.1186/s13007-020-00642-0)
Supplement: Supplementary file 16 — Additional file 16: Dataset S10. The objects stats of cells in a transverse section of a Populus trichocarpa stem by SR-Tesseler software. [file 13007_2020_642_MOESM16_ESM.xlsx]

## Sheet: Dataset S5
Object index	Area	# detections	Local density	Major axis	Minor axis	Circularity	Diameter	Barycenter x	Barycenter y
1	1220.34	57	0.0467084	84.069	19.4446	0.231294	51.7568	90.1293	229.417
2	336.723	15	0.044547	32.2433	14.1167	0.437819	23.18	165.437	224.461
3	333.256	15	0.0450104	31.184	12.1529	0.389714	21.6684	306.772	210.863
4	249.449	13	0.0521149	18.33	15.1022	0.823906	16.7161	356.906	218.258
5	139.247	7	0.0502702	21.3739	9.67171	0.452502	15.5228	288.051	247.594
6	55.2426	6	0.108612	17.7242	3.91259	0.220749	10.8184	201.394	215.594
7	46.3796	6	0.129367	8.01239	6.8982	0.860941	7.4553	421.428	235.976
